# Supplementary material for: A curated genome-scale metabolic model of Bordetella pertussis metabolism
Source: PLoS Comput Biol. 2017 Jul 17;13(7):e1005639. doi: 10.1371/journal.pcbi.1005639 (PMC5553986; doi:10.1371/journal.pcbi.1005639)
Supplement: S4 Data — (CSV) [file pcbi.1005639.s004.csv]

BP1836	rxn13782
BP2768	rxn02405
BP1764	rxn03031
BP1484	rxn01643
BP1549	rxn13783
BP0975	rxn13782
BP3598	rxn03108	rxn02484
BP3621	rxn13782
BP3026	rxn03903	rxn03904
BP3025	rxn02008
BP3622	rxn13782
BP3023	rxn03408	rxn03933
BP3022	rxn02286
BP3021	rxn00851
BP3626	rxn13782
BP3629	rxn13782
BP3628	rxn13782
BP2510	rxn02285
BP1246	rxn13784
BP2198	rxn13782
BP2199	rxn05293
BP1847	rxn01513
BP2984	rxn06075	rxn05231	rxn05233	rxn06076
BP2983	rxn06075	rxn05231	rxn05233	rxn06076
BP0848	rxn10122
BP0849	rxn10122
BP3817	rxn00100
BP0844	rxn10122
BP0845	rxn10122
BP0846	rxn10122
BP0847	rxn10122
BP2509	rxn02929
BP0842	rxn10122
BP0843	rxn10122
BP0097	rxn12510
BP1143	rxn13782
BP0095	rxn03182
BP0094	Rcure011
BP1570	rxn01644
BP2978	rxn13782	rxn06937
BP1839	rxn13782
BP2079	rxn06023
BP0489	rxn13783
BP2186	rxn13782
BP2185	rxn13783
BP2184	rxn13784
BP3618	rxn13782
BP3619	rxn13782
BP1578	rxn00239	rxn01509	rxn09562
BP3614	rxn13782
BP3615	rxn13782
BP3616	rxn13782
BP3059	rxn13784
BP3612	rxn13782
BP2188	rxn00838
BP2503	rxn00224
BP2773	rxn13782
BP3291	rxn03384	rxn02288
BP0015	rxn13784
BP0014	rxn13782
BP0013	rxn13782
BP0011	rxn13782
BP3617	rxn13782
BP0709	rxn13782
BP0853	rxn10122
BP0852	rxn10122
BP0851	rxn10122
BP0850	rxn10122
BP0701	rxn01117
BP0854	rxn10122
BP2961	rxn13782
BP2962	rxn13782
BP1266	rxn13783
BP3613	rxn13782
BP3287	rxn10042
BP3286	rxn10042
BP3609	rxn13782
BP0999	rxn01200	rxn00785
BP3283	rxn10042
BP3282	rxn10042
BP2470	rxn13782
BP0493	rxn13784
BP0315	rxn01629
BP0491	rxn13783
BP0490	rxn13783
BP3288	rxn10042
BP3471	rxn02175
BP3684	rxn03893
BP2576	rxn13782
BP2766	rxn03181
BP2574	rxn13782
BP2575	rxn13782
BP0794	rxn13782
BP2573	rxn13782
BP3766	rxn00461
BP3269	rxn04139
BP3027	rxn03164	rxn02011
BP3142	rxn01977	rxn02380	rxn00558
BP3620	rxn13782
BP1753	rxn13782
BP1751	rxn12512	rxn09177	rxn02341
BP1754	rxn00392	rxn00122
BP2796	rxn13782
BP2797	rxn03174	rxn03421	rxn00299	rxn00302	rxn03419
BP1001	rxn01100
BP1000	rxn01331	rxn00781
BP2954	rxn13782
BP2798	rxn03909
BP3266	rxn01116
BP3292	rxn13783
BP1519	rxn01334	rxn00786	rxn01870
BP1452	rxn00414
BP1453	rxn00414
BP3627	rxn13782
BP3074	rxn01974
BP3071	rxn00126
BP3073	rxn06848
BP0666	rxn00555
BP2890	rxn03136	rxn00800
BP2893	rxn13784
BP2082	rxn09110	rxn10260	rxn10262	rxn09109	rxn09114	rxn10263	rxn09112	rxn09111	rxn10261	rxn09108	rxn10264	rxn10259	rxn09113
BP0607	rxn01106
BP2386	rxn00459
BP2794	rxn13782
BP3155	rxn01602	rxn00686
BP3154	rxn01520
BP2389	rxn00412	rxn00410
BP2388	rxn02331
BP2948	rxn02475	rxn02474
BP1076	rxn02200	rxn02201
BP1075	rxn01485
BP2874	rxn00048
BP0944	rxn13783
BP0016	rxn13784
BP3558	rxn13783
BP3822	rxn13783
BP3821	rxn01791
BP2624	rxn00917
BP2625	rxn00834
BP0677	rxn06591
BP2700	rxn00190	rxn00138
BP0164	rxn03394
BP0372	rxn13782
BP0373	rxn13782
BP0161	rxn03397	rxn10094	rxn04674
BP0371	rxn13782
BP1905	rxn03130
BP1902	rxn00882	rxn00881	rxn00883	Rcure022
BP3126	rxn03908
BP1908	rxn13782
BP3125	rxn00770
BP3485	rxn03080
BP3274	rxn02504
BP3487	rxn00438
BP3413	rxn12224
BP0801	rxn00747
BP0180	rxn13782
BP3425	rxn00102
BP1237	rxn04996	rxn04113	rxn08352	rxn08756
BP1432	rxn03159
BP2505	rxn00077	rxn10060
BP1430	rxn05377	rxn05331	rxn05373	rxn05431	rxn05411	rxn05462	rxn05423	rxn05390	rxn05427	rxn05329	rxn05332	rxn05365	rxn05406	rxn05394	rxn05334	rxn05361	rxn05386	rxn05381	rxn05369	rxn05335	rxn05402	rxn05419	rxn05415	rxn05330	rxn05333	rxn05398
BP1431	rxn06729
BP1102	rxn13782
BP3251	rxn00208	rxn00209
BP3017	rxn03146
BP2311	rxn02155	rxn00105
BP0115	rxn13782
BP1913	rxn00337
BP1912	rxn13782
BP2042	rxn13783
BP0942	rxn11946	rxn03395
BP2044	rxn13782
BP3662	rxn13783
BP2310	rxn02303
BP0954	rxn03916	rxn03918
BP0955	rxn03511
BP0551	rxn13782
BP1429	rxn06723
BP0749	rxn13782
BP2439	rxn05343	rxn05384	rxn05379	rxn05345	rxn05375	rxn05404	rxn05409	rxn05392	rxn05421	rxn05425	rxn05400	rxn05347	rxn05371	rxn05417	rxn05367	rxn05359	rxn05429	rxn05388	rxn05363	rxn05396	rxn05349	rxn05350	rxn05344	rxn05346	rxn05348	rxn05413	rxn05460
BP3643	rxn13782
BP2537	rxn00060
BP3641	rxn13782
BP1421	rxn01517	rxn00119
BP1423	rxn03843	rxn04308
BP1425	rxn03958
BP1424	rxn10220	rxn10222	rxn08310	rxn10224	rxn08312	rxn08309	rxn08306	rxn08308	rxn10221	rxn10223	rxn08307	rxn08311	rxn10225
BP3648	rxn00029
BP2339	rxn00777
BP3560	rxn13783
BP3348	rxn13782
BP0866	rxn03910
BP0033	rxn13782
BP0865	rxn03907
BP0868	rxn00549
BP1497	rxn13782
BP3285	rxn10042
BP1718	rxn10204	rxn08552	rxn10205	rxn08550	rxn10207	rxn08551	rxn10202	rxn10209	rxn08546	rxn08548	rxn08549	rxn10203	rxn10210	rxn10206	rxn10208	rxn08547
BP2850	rxn00912
BP2474	rxn05289
BP3284	rxn10042
BP1412	rxn01210	rxn01603	rxn00689
BP2536	rxn02264
BP1419	rxn13782
BP3642	rxn13784
BP3632	rxn13782
BP3633	rxn13782
BP3630	rxn13782
BP3631	rxn13782
BP2323	Rcure012
BP3634	rxn13782
BP3635	rxn13782
BP3730	rxn00293	rxn03638
BP1124	rxn02376	rxn00441
BP1125	rxn01872
BP2443	rxn05343	rxn05384	rxn05379	rxn05345	rxn05375	rxn05404	rxn05409	rxn05392	rxn05421	rxn05425	rxn05400	rxn05347	rxn05371	rxn05417	rxn05367	rxn05359	rxn05429	rxn05388	rxn05363	rxn05396	rxn05349	rxn05350	rxn05344	rxn05346	rxn05348	rxn05413	rxn05460
BP0034	rxn13782
BP2202	rxn00237	rxn01353	rxn01673	rxn01512	rxn00409	rxn00839	rxn00117	rxn01678	rxn00515
BP2203	rxn13782
BP2998	rxn02213
BP2444	rxn10204	rxn08552	rxn10205	rxn08550	rxn10207	rxn08551	rxn10202	rxn10209	rxn08546	rxn08548	rxn08549	rxn10203	rxn10210	rxn10206	rxn10208	rxn08547
BP0748	rxn13782
BP2442	rxn05459	rxn05454	rxn05452	rxn05465	rxn05457	rxn05358	rxn05451	rxn05453	rxn05458	rxn05455	rxn05456	rxn05383	rxn05408
BP0316	Rcure005
BP2441	rxn05336	rxn05380	rxn05389	rxn05393	rxn05418	rxn05368	rxn05405	rxn05461	rxn05414	rxn05340	rxn05360	rxn05397	rxn05338	rxn05401	rxn05339	rxn05385	rxn05337	rxn05342	rxn05376	rxn05410	rxn05341	rxn05430	rxn05372	rxn05364	rxn05426	rxn05422
