# Supplementary material for: A curated genome-scale metabolic model of Bordetella pertussis metabolism
Source: PLoS Comput Biol. 2017 Jul 17;13(7):e1005639. doi: 10.1371/journal.pcbi.1005639 (PMC5553986; doi:10.1371/journal.pcbi.1005639)
Supplement: S5 Data — (XML) [file pcbi.1005639.s005.xml]

<?xml version="1.0" encoding="UTF-8"?>
<sbml xmlns="http://www.sbml.org/sbml/level2" xmlns:html="http://www.w3.org/1999/xhtml" level="2" version="1">
  <model id="Bp_iNF792" name="Bordetella_pertussis_Tohama_I_SEED_model_CURATED">
    <listOfUnitDefinitions>
      <unitDefinition id="mmol_per_gDW_per_hr">
        <listOfUnits>
          <unit kind="mole" exponent="1" scale="-3" multiplier="1" offset="0"/>
          <unit kind="gram" exponent="-1" scale="0" multiplier="1" offset="0"/>
          <unit kind="second" exponent="-1" scale="0" multiplier="0.00027777" offset="0"/>
        </listOfUnits>
      </unitDefinition>
    </listOfUnitDefinitions>
    <listOfCompartments>
      <compartment id="e" name="Extracellular"/>
      <compartment id="c" name="Cytosol"/>
    </listOfCompartments>
    <listOfSpecies>
      <species id="cpd15686_c" name="CDP-1,2-diisopentadecanoylglycerol_C42H75N3O15P2" compartment="c" boundaryCondition="false" charge="-2"/>
      <species id="cpd15526_c" name="1,2-dioctadecanoyl-sn-glycerol_3-phosphate_C39H76O8P" compartment="c" boundaryCondition="false" charge="-1"/>
      <species id="cpd03113_c" name="(S)-3-Hydroxyhexadecanoyl-CoA_C37H63N7O18P3S" compartment="c" boundaryCondition="false" charge="-3"/>
      <species id="cpd00016_c" name="Pyridoxal_phosphate_C8H9NO6P" compartment="c" boundaryCondition="false" charge="-1"/>
      <species id="cpd00939_c" name="Toxopyrimidine_C6H9N3O" compartment="c" boundaryCondition="false"/>
      <species id="cpd00305_e" name="THI_C12H17N4OS" compartment="e" boundaryCondition="false" charge="1"/>
      <species id="cpd00305_c" name="THI_C12H17N4OS" compartment="c" boundaryCondition="false" charge="1"/>
      <species id="cpd02234_c" name="(R)-3-Hydroxybutanoyl-CoA_C25H39N7O18P3S" compartment="c" boundaryCondition="false" charge="-3"/>
      <species id="cpd15750_c" name="Anteisoheptadecanoyllipoteichoic_acid (n=24), linked, unsubstituted_C121H236O135P24" compartment="c" boundaryCondition="false" charge="-24">
        <notes>
          <html:p>blocked: True</html:p>
        </notes>
      </species>
      <species id="cpd11478_c" name="(R)-3-Hydroxybutanoyl-[acyl-carrier_protein]_C15H27N2O9PRS" compartment="c" boundaryCondition="false" charge="-1"/>
      <species id="cpd03449_c" name="2-Octaprenyl-3-methyl-5-hydroxy-6-methoxy-1,4-benzoquinone_C48H71O4" compartment="c" boundaryCondition="false" charge="-1"/>
      <species id="cpd15775_c" name="Stearoyllipoteichoic_acid (n=24), linked, D-alanine substituted_C195H360N24O159P24" compartment="c" boundaryCondition="false" charge="-24">
        <notes>
          <html:p>blocked: True</html:p>
        </notes>
      </species>
      <species id="cpd00226_e" name="HYXN_C5H4N4O" compartment="e" boundaryCondition="false"/>
      <species id="cpd00226_c" name="HYXN_C5H4N4O" compartment="c" boundaryCondition="false">
        <notes>
          <html:p>blocked: True</html:p>
        </notes>
      </species>
      <species id="cpd02979_c" name="phosphoribosylformiminoaicar-phosphate_C15H23N5O15P2" compartment="c" boundaryCondition="false" charge="-2"/>
      <species id="cpd02820_c" name="UDP-N-acetylglucosamine_enolpyruvate_C20H26N3O19P2" compartment="c" boundaryCondition="false" charge="-3"/>
      <species id="cpd00066_c" name="L-Phenylalanine_C9H11NO2" compartment="c" boundaryCondition="false"/>
      <species id="cpd15548_c" name="Phosphatidylglycerophosphate_dioctadec-11-enoyl_C42H78O13P2" compartment="c" boundaryCondition="false" charge="-2"/>
      <species id="cpd08316_c" name="D-Glycero-D-manno-heptose1-7-bisphosphate_C7H14O13P2" compartment="c" boundaryCondition="false" charge="-2"/>
      <species id="cpd14545_c" name="Iminoglycine_C2H2NO2" compartment="c" boundaryCondition="false" charge="-1"/>
      <species id="cpd00094_c" name="2-Oxobutyrate_C4H5O3" compartment="c" boundaryCondition="false" charge="-1"/>
      <species id="cpd00298_c" name="dTMP_C10H14N2O8P" compartment="c" boundaryCondition="false" charge="-1"/>
      <species id="cpd15796_c" name="Isotetradecanoylcardiolipin_(B. subtilis)_C65H124O17P2" compartment="c" boundaryCondition="false" charge="-2">
        <notes>
          <html:p>blocked: True</html:p>
        </notes>
      </species>
      <species id="cpd11586_e" name="ala-L-glu-L_C8H13N2O5" compartment="e" boundaryCondition="false" charge="-1"/>
      <species id="cpd11586_c" name="ala-L-glu-L_C8H13N2O5" compartment="c" boundaryCondition="false" charge="-1"/>
      <species id="cpd11566_c" name="14-methyl-3-oxo-pentadecanoyl-ACP_C27H49N2O9PRS" compartment="c" boundaryCondition="false" charge="-1"/>
      <species id="cpd00143_c" name="Phenylpyruvate_C9H7O3" compartment="c" boundaryCondition="false" charge="-1"/>
      <species id="cpd11560_c" name="10-methyl-trans-undec-2-enoyl-ACP_C23H41N2O8PRS" compartment="c" boundaryCondition="false" charge="-1"/>
      <species id="cpd08625_c" name="5-Hydroxyisourate_C5H4N4O4" compartment="c" boundaryCondition="false"/>
      <species id="cpd15748_c" name="Stearoyllipoteichoic_acid (n=24), linked, unsubstituted_C123H240O135P24" compartment="c" boundaryCondition="false" charge="-24">
        <notes>
          <html:p>blocked: True</html:p>
        </notes>
      </species>
      <species id="cpd11620_c" name="Reducedferredoxin_Fe2R4S6" compartment="c" boundaryCondition="false" charge="4">
        <notes>
          <html:p>blocked: True</html:p>
        </notes>
      </species>
      <species id="cpd02968_c" name="UDP-N-acetylmuramoyl-L-alanyl-D-glutamyl-6-carboxy-L-lysyl-D-alanyl-_D-alanine_C41H61N9O28P2" compartment="c" boundaryCondition="false" charge="-4"/>
      <species id="cpd00434_c" name="4-Aminobutanal_C4H10NO" compartment="c" boundaryCondition="false" charge="1"/>
      <species id="cpd15313_c" name="1-Acyl-sn-glycero-3-phosphoethanolamine_dodecanoyl_C17H36NO7P" compartment="c" boundaryCondition="false">
        <notes>
          <html:p>blocked: True</html:p>
        </notes>
      </species>
      <species id="cpd11552_c" name="6-methyl-trans-hept-2-enoyl-ACP_C19H33N2O8PRS" compartment="c" boundaryCondition="false" charge="-1"/>
      <species id="cpd02097_c" name="L-Glutamyl_5-phosphate_C5H9NO7P" compartment="c" boundaryCondition="false" charge="-1"/>
      <species id="cpd00076_e" name="Sucrose_C12H22O11" compartment="e" boundaryCondition="false">
        <notes>
          <html:p>blocked: True</html:p>
        </notes>
      </species>
      <species id="cpd00076_c" name="Sucrose_C12H22O11" compartment="c" boundaryCondition="false">
        <notes>
          <html:p>blocked: True</html:p>
        </notes>
      </species>
      <species id="cpd15721_c" name="Diisohexadecanoylphosphatidylglycerophosphate_C38H74O13P2" compartment="c" boundaryCondition="false" charge="-2"/>
      <species id="cpd15672_c" name="1-anteisoheptadecanoyl-sn-glycerol_3-phosphate_C20H40O7P" compartment="c" boundaryCondition="false" charge="-1"/>
      <species id="cpd00722_c" name="O-Acetyl-L-serine_C5H9NO4" compartment="c" boundaryCondition="false"/>
      <species id="cpd08288_c" name="2-phospho-4--cytidine5-diphospho-2-C-methyl-D-erythritol_C14H23N3O17P3" compartment="c" boundaryCondition="false" charge="-3"/>
      <species id="cpd01716_c" name="3-Dehydroshikimate_C7H7O5" compartment="c" boundaryCondition="false" charge="-1"/>
      <species id="cpd00297_c" name="dTDP_C10H14N2O11P2" compartment="c" boundaryCondition="false" charge="-2"/>
      <species id="cpd02045_c" name="1-Hydroxy-2-naphthoate_C11H7O3" compartment="c" boundaryCondition="false" charge="-1">
        <notes>
          <html:p>blocked: True</html:p>
        </notes>
      </species>
      <species id="cpd11440_c" name="fa6_C16H31O2" compartment="c" boundaryCondition="false" charge="-1">
        <notes>
          <html:p>blocked: True</html:p>
        </notes>
      </species>
      <species id="cpd15606_e" name="Gly-Tyr_C11H14N2O4" compartment="e" boundaryCondition="false"/>
      <species id="cpd15606_c" name="Gly-Tyr_C11H14N2O4" compartment="c" boundaryCondition="false"/>
      <species id="cpd11469_c" name="(2E)-Dodecenoyl-[acp]_C23H41N2O8PRS" compartment="c" boundaryCondition="false" charge="-1"/>
      <species id="cpd00009_e" name="Phosphate_HO4P" compartment="e" boundaryCondition="false" charge="-2"/>
      <species id="cpd00009_c" name="Phosphate_HO4P" compartment="c" boundaryCondition="false" charge="-2"/>
      <species id="cpd03407_c" name="gamma-Glutamyl-beta-cyanoalanine_C9H12N3O5" compartment="c" boundaryCondition="false" charge="-1">
        <notes>
          <html:p>blocked: True</html:p>
        </notes>
      </species>
      <species id="cpd11436_c" name="fa3_C15H29O2" compartment="c" boundaryCondition="false" charge="-1">
        <notes>
          <html:p>blocked: True</html:p>
        </notes>
      </species>
      <species id="cpd00637_e" name="D-Methionine_C5H11NO2S" compartment="e" boundaryCondition="false"/>
      <species id="cpd00637_c" name="D-Methionine_C5H11NO2S" compartment="c" boundaryCondition="false">
        <notes>
          <html:p>blocked: True</html:p>
        </notes>
      </species>
      <species id="cpd11513_c" name="12-methyl-3-hydroxy-tetra-decanoyl-ACP_C26H49N2O9PRS" compartment="c" boundaryCondition="false" charge="-1"/>
      <species id="cpd10515_e" name="Fe2+_Fe" compartment="e" boundaryCondition="false" charge="2"/>
      <species id="cpd10515_c" name="Fe2+_Fe" compartment="c" boundaryCondition="false" charge="2"/>
      <species id="cpd14700_c" name="2-Methyl-1-hydroxypropyl-TPP_C16H25N4O8P2S" compartment="c" boundaryCondition="false" charge="-1"/>
      <species id="cpd03187_c" name="Oxalosuccinate_C6H3O7" compartment="c" boundaryCondition="false" charge="-3"/>
      <species id="cpd02090_c" name="Glycerophosphoglycerol_C6H14O8P" compartment="c" boundaryCondition="false" charge="-1"/>
      <species id="cpd00742_c" name="Allophanate_C2H3N2O3" compartment="c" boundaryCondition="false" charge="-1">
        <notes>
          <html:p>blocked: True</html:p>
        </notes>
      </species>
      <species id="cpd00138_e" name="D-Mannose_C6H12O6" compartment="e" boundaryCondition="false">
        <notes>
          <html:p>blocked: True</html:p>
        </notes>
      </species>
      <species id="cpd00138_c" name="D-Mannose_C6H12O6" compartment="c" boundaryCondition="false">
        <notes>
          <html:p>blocked: True</html:p>
        </notes>
      </species>
      <species id="cpd11535_c" name="11-methyl-trans-dodec-2-enoyl-ACP_C24H43N2O8PRS" compartment="c" boundaryCondition="false" charge="-1"/>
      <species id="cpd15535_c" name="Phosphatidylglycerol_didodecanoyl_C30H58O10P" compartment="c" boundaryCondition="false" charge="-1"/>
      <species id="cpd12689_c" name="3-Oxotetradecanoyl-CoA_C35H57N7O18P3S" compartment="c" boundaryCondition="false" charge="-3"/>
      <species id="cpd03445_c" name="2-Octaprenyl-6-hydroxyphenol_C46H70O2" compartment="c" boundaryCondition="false"/>
      <species id="cpd03002_c" name="Lipid_A disaccharide_C68H128N2O20P" compartment="c" boundaryCondition="false" charge="-1"/>
      <species id="cpd11497_c" name="4-methyl-3-hydroxy-hexanoyl-ACP_C18H33N2O9PRS" compartment="c" boundaryCondition="false" charge="-1"/>
      <species id="cpd00177_c" name="dADP_C10H13N5O9P2" compartment="c" boundaryCondition="false" charge="-2"/>
      <species id="cpd11556_c" name="8-methyl-trans-non-2-enoyl-ACP_C21H37N2O8PRS" compartment="c" boundaryCondition="false" charge="-1"/>
      <species id="cpd11437_c" name="fa3coa_C36H61N7O17P3S" compartment="c" boundaryCondition="false" charge="-3"/>
      <species id="cpd11541_c" name="15-methyl-3-oxo-hexa-decanoyl-ACP_C28H51N2O9PRS" compartment="c" boundaryCondition="false" charge="-1"/>
      <species id="cpd00126_c" name="GMP_C10H13N5O8P" compartment="c" boundaryCondition="false" charge="-1"/>
      <species id="cpd00791_c" name="ProtoporphyrinogenIX_C34H38N4O4" compartment="c" boundaryCondition="false" charge="-2"/>
      <species id="cpd11518_c" name="14-methyl-trans-hexa-dec-2-enoyl-ACP_C28H51N2O8PRS" compartment="c" boundaryCondition="false" charge="-1"/>
      <species id="cpd15702_c" name="1,2-Dianteisoheptadecanoyl-sn-glycerol_C37H72O5" compartment="c" boundaryCondition="false">
        <notes>
          <html:p>blocked: True</html:p>
        </notes>
      </species>
      <species id="cpd11484_c" name="HMA_C25H47N2O9PRS" compartment="c" boundaryCondition="false" charge="-1"/>
      <species id="cpd15353_c" name="2-Demethylmenaquinol_8_C50H72O2" compartment="c" boundaryCondition="false"/>
      <species id="cpd11505_c" name="8-methyl-3-hydroxy-decanoyl-ACP_C22H41N2O9PRS" compartment="c" boundaryCondition="false" charge="-1"/>
      <species id="cpd01882_c" name="Isovaleryl-CoA_C26H41N7O17P3S" compartment="c" boundaryCondition="false" charge="-3"/>
      <species id="cpd15769_c" name="Isotetradecanoyllipoteichoic_acid (n=24), linked, N-acetyl-D-glucosamine_C307H536N24O255P24" compartment="c" boundaryCondition="false" charge="-24">
        <notes>
          <html:p>blocked: True</html:p>
        </notes>
      </species>
      <species id="cpd00358_c" name="dUTP_C9H12N2O14P3" compartment="c" boundaryCondition="false" charge="-3"/>
      <species id="cpd00890_c" name="UDP-N-acetylmuramoyl-L-alanine_C23H33N4O20P2" compartment="c" boundaryCondition="false" charge="-3"/>
      <species id="cpd02552_c" name="n-acetylglutamyl-phosphate_C7H10NO8P" compartment="c" boundaryCondition="false" charge="-2"/>
      <species id="cpd15677_c" name="1,2-diisoheptadecanoyl-sn-glycerol_3-phosphate_C37H72O8P" compartment="c" boundaryCondition="false" charge="-1"/>
      <species id="cpd00058_e" name="Cu2+_Cu" compartment="e" boundaryCondition="false" charge="2"/>
      <species id="cpd00058_c" name="Cu2+_Cu" compartment="c" boundaryCondition="false" charge="2"/>
      <species id="cpd00193_c" name="APS_C10H12N5O10PS" compartment="c" boundaryCondition="false" charge="-2">
        <notes>
          <html:p>blocked: True</html:p>
        </notes>
      </species>
      <species id="cpd00275_c" name="L-Kynurenine_C10H12N2O3" compartment="c" boundaryCondition="false">
        <notes>
          <html:p>blocked: True</html:p>
        </notes>
      </species>
      <species id="cpd00421_c" name="Triphosphate_HO10P3" compartment="c" boundaryCondition="false" charge="-4"/>
      <species id="cpd11527_c" name="7-methyl-trans-oct-2-enoyl-ACP_C20H35N2O8PRS" compartment="c" boundaryCondition="false" charge="-1"/>
      <species id="cpd11510_c" name="10-methyl-trans-dodec-2-enoyl-ACP_C24H43N2O8PRS" compartment="c" boundaryCondition="false" charge="-1"/>
      <species id="cpd00211_e" name="Butyrate_C4H7O2" compartment="e" boundaryCondition="false" charge="-1"/>
      <species id="cpd00211_c" name="Butyrate_C4H7O2" compartment="c" boundaryCondition="false" charge="-1">
        <notes>
          <html:p>blocked: True</html:p>
        </notes>
      </species>
      <species id="cpd06227_c" name="THF-L-glutamate_C24H27N8O9" compartment="c" boundaryCondition="false" charge="-3">
        <notes>
          <html:p>blocked: True</html:p>
        </notes>
      </species>
      <species id="cpd15705_c" name="1,2-Dianteisopentadecanoyl-sn-glycerol_C33H64O5" compartment="c" boundaryCondition="false">
        <notes>
          <html:p>blocked: True</html:p>
        </notes>
      </species>
      <species id="cpd15661_c" name="Prenol-45n_teichoic acid_C206H386N2O242P47" compartment="c" boundaryCondition="false" charge="-47">
        <notes>
          <html:p>blocked: True</html:p>
        </notes>
      </species>
      <species id="cpd15494_c" name="Maltoheptaose_C42H72O36" compartment="c" boundaryCondition="false">
        <notes>
          <html:p>blocked: True</html:p>
        </notes>
      </species>
      <species id="cpd00169_c" name="3-Phosphoglycerate_C3H5O7P" compartment="c" boundaryCondition="false" charge="-2"/>
      <species id="cpd00132_c" name="L-Asparagine_C4H8N2O3" compartment="c" boundaryCondition="false"/>
      <species id="cpd15344_c" name="2-Acyl-sn-glycero-3-phosphoglycerol_tetradecanoyl_C20H40O9P" compartment="c" boundaryCondition="false" charge="-1"/>
      <species id="cpd00005_c" name="NADPH_C21H27N7O17P3" compartment="c" boundaryCondition="false" charge="-3"/>
      <species id="cpd11435_c" name="fa1coa_C35H59N7O17P3S" compartment="c" boundaryCondition="false" charge="-3"/>
      <species id="cpd00087_c" name="THF_C19H21N7O6" compartment="c" boundaryCondition="false" charge="-2"/>
      <species id="cpd03586_c" name="kdo2-lipid_iva_C84H150N2O37P2" compartment="c" boundaryCondition="false" charge="-4">
        <notes>
          <html:p>blocked: True</html:p>
        </notes>
      </species>
      <species id="cpd15720_c" name="Dianteisopentadecanoylphosphatidylglycerophosphate_C36H70O13P2" compartment="c" boundaryCondition="false" charge="-2"/>
      <species id="cpd02345_c" name="L-Glutamate1-semialdehyde_C5H9NO3" compartment="c" boundaryCondition="false"/>
      <species id="cpd15418_c" name="CDP-1,2-dihexadec-9-enoylglycerol_C44H75N3O15P2" compartment="c" boundaryCondition="false" charge="-2"/>
      <species id="cpd02229_c" name="Bactoprenyl_diphosphate_C55H90O7P2" compartment="c" boundaryCondition="false" charge="-2"/>
      <species id="cpd00042_c" name="GSH_C10H16N3O6S" compartment="c" boundaryCondition="false" charge="-1"/>
      <species id="cpd02948_c" name="MurAc(oyl-L-Ala-D-gamma-Glu-L-Lys-D-Ala-D-Ala)-diphospho-_undecaprenol_C86H140N7O21P2" compartment="c" boundaryCondition="false" charge="-3"/>
      <species id="cpd00247_c" name="Orotate_C5H3N2O4" compartment="c" boundaryCondition="false" charge="-1"/>
      <species id="cpd11486_c" name="3-Oxohexanoyl-[acp]_C17H29N2O9PRS" compartment="c" boundaryCondition="false" charge="-1"/>
      <species id="cpd15546_c" name="Phosphatidylglycerophosphate_dihexadec-9-enoyl_C38H70O13P2" compartment="c" boundaryCondition="false" charge="-2"/>
      <species id="cpd00077_c" name="Catechol_C6H6O2" compartment="c" boundaryCondition="false">
        <notes>
          <html:p>blocked: True</html:p>
        </notes>
      </species>
      <species id="cpd03119_c" name="3-Oxodecanoyl-CoA_C31H49N7O18P3S" compartment="c" boundaryCondition="false" charge="-3"/>
      <species id="cpd01720_c" name="3-Ureidopropanoate_C4H7N2O3" compartment="c" boundaryCondition="false" charge="-1">
        <notes>
          <html:p>blocked: True</html:p>
        </notes>
      </species>
      <species id="cpd03120_c" name="(S)-Hydroxyoctanoyl-CoA_C29H47N7O18P3S" compartment="c" boundaryCondition="false" charge="-3"/>
      <species id="cpd00452_c" name="Phenylacetyl-CoA_C29H39N7O17P3S" compartment="c" boundaryCondition="false" charge="-3">
        <notes>
          <html:p>blocked: True</html:p>
        </notes>
      </species>
      <species id="cpd03123_c" name="3-Oxohexanoyl-CoA_C27H41N7O18P3S" compartment="c" boundaryCondition="false" charge="-3"/>
      <species id="cpd00196_c" name="Acetylphosphate_C2H4O5P" compartment="c" boundaryCondition="false" charge="-1"/>
      <species id="cpd00650_c" name="Crotonyl-CoA_C25H37N7O17P3S" compartment="c" boundaryCondition="false" charge="-3"/>
      <species id="cpd00393_c" name="FOL_C19H17N7O6" compartment="c" boundaryCondition="false" charge="-2">
        <notes>
          <html:p>blocked: True</html:p>
        </notes>
      </species>
      <species id="cpd02210_c" name="Indoleglycerol_phosphate_C11H13NO6P" compartment="c" boundaryCondition="false" charge="-1"/>
      <species id="cpd00037_c" name="UDP-N-acetylglucosamine_C17H25N3O17P2" compartment="c" boundaryCondition="false" charge="-2"/>
      <species id="cpd00053_e" name="L-Glutamine_C5H10N2O3" compartment="e" boundaryCondition="false"/>
      <species id="cpd00053_c" name="L-Glutamine_C5H10N2O3" compartment="c" boundaryCondition="false"/>
      <species id="cpd00727_c" name="2-Phosphoglycolate_C2H3O6P" compartment="c" boundaryCondition="false" charge="-2">
        <notes>
          <html:p>blocked: True</html:p>
        </notes>
      </species>
      <species id="cpd00206_c" name="dCMP_C9H13N3O7P" compartment="c" boundaryCondition="false" charge="-1">
        <notes>
          <html:p>blocked: True</html:p>
        </notes>
      </species>
      <species id="cpd02183_c" name="4-Oxalocrotonate_C6H4O5" compartment="c" boundaryCondition="false" charge="-2">
        <notes>
          <html:p>blocked: True</html:p>
        </notes>
      </species>
      <species id="cpd02862_c" name="UDPMurAc(oyl-L-Ala-D-gamma-Glu-L-Lys-D-Ala-D-Ala)_C40H62N9O26P2" compartment="c" boundaryCondition="false" charge="-3">
        <notes>
          <html:p>blocked: True</html:p>
        </notes>
      </species>
      <species id="cpd11590_e" name="met-L-ala-L_C8H15N2O3S" compartment="e" boundaryCondition="false" charge="-1"/>
      <species id="cpd11590_c" name="met-L-ala-L_C8H15N2O3S" compartment="c" boundaryCondition="false" charge="-1"/>
      <species id="cpd15687_c" name="CDP-1,2-dianteisopentadecanoylglycerol_C42H75N3O15P2" compartment="c" boundaryCondition="false" charge="-2"/>
      <species id="cpd00299_c" name="dUMP_C9H12N2O8P" compartment="c" boundaryCondition="false" charge="-1"/>
      <species id="cpd00345_c" name="5-Methyltetrahydrofolate_C20H23N7O6" compartment="c" boundaryCondition="false" charge="-2"/>
      <species id="cpd15681_c" name="1,2-dianteisopentadecanoyl-sn-glycerol_3-phosphate_C33H64O8P" compartment="c" boundaryCondition="false" charge="-1"/>
      <species id="cpd04920_c" name="D-Glycero-D-manno-heptose1-phosphate_C7H14O10P" compartment="c" boundaryCondition="false" charge="-1"/>
      <species id="cpd00198_c" name="D-Xylulose5-phosphate_C5H10O8P" compartment="c" boundaryCondition="false" charge="-1"/>
      <species id="cpd15679_c" name="1,2-diisotetradecanoyl-sn-glycerol_3-phosphate_C31H60O8P" compartment="c" boundaryCondition="false" charge="-1"/>
      <species id="cpd01932_c" name="1,2-Naphthalenediol_C10H8O2" compartment="c" boundaryCondition="false">
        <notes>
          <html:p>blocked: True</html:p>
        </notes>
      </species>
      <species id="cpd00296_c" name="dGMP_C10H13N5O7P" compartment="c" boundaryCondition="false" charge="-1">
        <notes>
          <html:p>blocked: True</html:p>
        </notes>
      </species>
      <species id="cpd15673_c" name="1-isotetradecanoyl-sn-glycerol_3-phosphate_C17H34O7P" compartment="c" boundaryCondition="false" charge="-1"/>
      <species id="cpd02730_c" name="3-Deoxy-D-manno-octulosonate8-phosphate_C8H13O11P" compartment="c" boundaryCondition="false" charge="-2"/>
      <species id="cpd00843_c" name="Tartronate_semialdehyde_C3H3O4" compartment="c" boundaryCondition="false" charge="-1"/>
      <species id="cpd00227_c" name="L-Homoserine_C4H9NO3" compartment="c" boundaryCondition="false"/>
      <species id="cpd15719_c" name="Diisopentadecanoylphosphatidylglycerophosphate_C36H70O13P2" compartment="c" boundaryCondition="false" charge="-2"/>
      <species id="cpd00956_c" name="1-(2-carboxyphenylamino)-1-deoxyribulose_5-phosphate_C12H14NO9P" compartment="c" boundaryCondition="false" charge="-2"/>
      <species id="cpd00117_c" name="D-Alanine_C3H7NO2" compartment="c" boundaryCondition="false"/>
      <species id="cpd15484_c" name="heptosyl-heptosyl-kdo2-lipidA_C124H222N2O51P2" compartment="c" boundaryCondition="false" charge="-4">
        <notes>
          <html:p>blocked: True</html:p>
        </notes>
      </species>
      <species id="cpd11569_c" name="14-methyl-pentadecanoyl-ACP_C27H51N2O8PRS" compartment="c" boundaryCondition="false" charge="-1"/>
      <species id="cpd00521_c" name="dTDP-4-oxo-6-deoxy-D-glucose_C16H22N2O15P2" compartment="c" boundaryCondition="false" charge="-2"/>
      <species id="cpd02414_c" name="L-2-Amino-6-oxopimelate_C7H10NO5" compartment="c" boundaryCondition="false" charge="-1">
        <notes>
          <html:p>blocked: True</html:p>
        </notes>
      </species>
      <species id="cpd01262_c" name="Amylotriose_C18H32O16" compartment="c" boundaryCondition="false">
        <notes>
          <html:p>blocked: True</html:p>
        </notes>
      </species>
      <species id="cpd15549_c" name="phospho-heptosyl-heptosyl-kdo2-lipidA_C124H222N2O54P3" compartment="c" boundaryCondition="false" charge="-5">
        <notes>
          <html:p>blocked: True</html:p>
        </notes>
      </species>
      <species id="cpd00142_e" name="Acetoacetate_C4H5O3" compartment="e" boundaryCondition="false" charge="-1"/>
      <species id="cpd00142_c" name="Acetoacetate_C4H5O3" compartment="c" boundaryCondition="false" charge="-1"/>
      <species id="cpd15538_c" name="Phosphatidylglycerol_dihexadecanoyl_C38H74O10P" compartment="c" boundaryCondition="false" charge="-1"/>
      <species id="cpd11526_c" name="7-methyl-3-hydroxy-octanoyl-ACP_C20H37N2O9PRS" compartment="c" boundaryCondition="false" charge="-1"/>
      <species id="cpd15723_c" name="Dianteisoheptadecanoylphosphatidylglycerol_C40H78O10P" compartment="c" boundaryCondition="false" charge="-1"/>
      <species id="cpd00443_c" name="ABEE_C7H6NO2" compartment="c" boundaryCondition="false" charge="-1"/>
      <species id="cpd11825_c" name="Octadecenoyl-ACP_C29H53N2O8PRS" compartment="c" boundaryCondition="false" charge="-1"/>
      <species id="cpd00428_c" name="2-Oxopropanal_C3H4O2" compartment="c" boundaryCondition="false"/>
      <species id="cpd03424_e" name="Vitamin_B12_C61H86CoN13O14PR" compartment="e" boundaryCondition="false" charge="6"/>
      <species id="cpd03424_c" name="Vitamin_B12_C61H86CoN13O14PR" compartment="c" boundaryCondition="false" charge="6">
        <notes>
          <html:p>blocked: True</html:p>
        </notes>
      </species>
      <species id="cpd11549_c" name="4-methyl-pentanoyl-ACP_C17H31N2O8PRS" compartment="c" boundaryCondition="false" charge="-1"/>
      <species id="cpd15277_c" name="Palmitoyl-ACP_C27H51N2O8PRS" compartment="c" boundaryCondition="false" charge="-1"/>
      <species id="cpd15268_c" name="Octadecanoyl-ACP_C29H55N2O8PRS" compartment="c" boundaryCondition="false" charge="-1"/>
      <species id="cpd01982_c" name="5-Phosphoribosylamine_C5H12NO7P" compartment="c" boundaryCondition="false"/>
      <species id="cpd00029_c" name="Acetate_C2H3O2" compartment="c" boundaryCondition="false" charge="-1"/>
      <species id="cpd00683_c" name="Dihydropteroate_C14H13N6O3" compartment="c" boundaryCondition="false" charge="-1"/>
      <species id="cpd11551_c" name="6-methyl-3-hydroxy-heptanoyl-ACP_C19H35N2O9PRS" compartment="c" boundaryCondition="false" charge="-1"/>
      <species id="cpd08289_c" name="1-deoxy-D-xylulose5-phosphate_C5H10O7P" compartment="c" boundaryCondition="false" charge="-1"/>
      <species id="cpd15779_c" name="Isopentadecanoyllipoteichoic_acid (n=24), linked, D-alanine substituted_C189H348N24O159P24" compartment="c" boundaryCondition="false" charge="-24">
        <notes>
          <html:p>blocked: True</html:p>
        </notes>
      </species>
      <species id="cpd11441_c" name="fa6coa_C37H63N7O17P3S" compartment="c" boundaryCondition="false" charge="-3"/>
      <species id="cpd09791_c" name="3-Methylsalicylate_C8H7O3" compartment="c" boundaryCondition="false" charge="-1">
        <notes>
          <html:p>blocked: True</html:p>
        </notes>
      </species>
      <species id="cpd15336_c" name="2-Acyl-sn-glycero-3-phosphoethanolamine_dodecanoyl_C17H36NO7P" compartment="c" boundaryCondition="false">
        <notes>
          <html:p>blocked: True</html:p>
        </notes>
      </species>
      <species id="cpd15558_c" name="phosphatidylserine_dioctadec-11-enoyl_C42H76NO10P" compartment="c" boundaryCondition="false" charge="-2">
        <notes>
          <html:p>blocked: True</html:p>
        </notes>
      </species>
      <species id="cpd00013_c" name="NH3_H4N" compartment="c" boundaryCondition="false" charge="1"/>
      <species id="cpd00065_c" name="L-Tryptophan_C11H12N2O2" compartment="c" boundaryCondition="false"/>
      <species id="cpd15523_c" name="1,2-ditetradec-7-enoyl-sn-glycerol_3-phosphate_C31H56O8P" compartment="c" boundaryCondition="false" charge="-1"/>
      <species id="cpd00419_c" name="PM_C8H13N2O2" compartment="c" boundaryCondition="false" charge="1">
        <notes>
          <html:p>blocked: True</html:p>
        </notes>
      </species>
      <species id="cpd03130_c" name="(2E)-Octenoyl-CoA_C29H45N7O17P3S" compartment="c" boundaryCondition="false" charge="-3"/>
      <species id="cpd00039_c" name="L-Lysine_C6H15N2O2" compartment="c" boundaryCondition="false" charge="1"/>
      <species id="cpd02255_c" name="3-oxoadipate-enol-lactone_C6H5O4" compartment="c" boundaryCondition="false" charge="-1"/>
      <species id="cpd03524_c" name="10-Formyl-THF-L-glutamate_C25H27N8O10" compartment="c" boundaryCondition="false" charge="-3">
        <notes>
          <html:p>blocked: True</html:p>
        </notes>
      </species>
      <species id="cpd00638_c" name="Deamido-NAD_C21H24N6O15P2" compartment="c" boundaryCondition="false" charge="-2"/>
      <species id="cpd15722_c" name="Diisoheptadecanoylphosphatidylglycerol_C40H78O10P" compartment="c" boundaryCondition="false" charge="-1"/>
      <species id="cpd11591_e" name="Gly-Met_C7H14N2O3S" compartment="e" boundaryCondition="false"/>
      <species id="cpd11591_c" name="Gly-Met_C7H14N2O3S" compartment="c" boundaryCondition="false"/>
      <species id="cpd15701_c" name="1,2-Diisoheptadecanoyl-sn-glycerol_C37H72O5" compartment="c" boundaryCondition="false">
        <notes>
          <html:p>blocked: True</html:p>
        </notes>
      </species>
      <species id="cpd11498_c" name="4-methyl-trans-hex-2-enoyl-ACP_C18H31N2O8PRS" compartment="c" boundaryCondition="false" charge="-1"/>
      <species id="cpd11466_c" name="Myristoyl-ACP_C25H47N2O8PRS" compartment="c" boundaryCondition="false" charge="-1"/>
      <species id="cpd00128_c" name="Adenine_C5H5N5" compartment="c" boundaryCondition="false"/>
      <species id="cpd11485_c" name="3-oxohexadecanoyl-acp_C27H49N2O9PRS" compartment="c" boundaryCondition="false" charge="-1"/>
      <species id="cpd00210_e" name="Taurine_C2H7NO3S" compartment="e" boundaryCondition="false"/>
      <species id="cpd00210_c" name="Taurine_C2H7NO3S" compartment="c" boundaryCondition="false"/>
      <species id="cpd00738_c" name="phosphoserine_C3H7NO6P" compartment="c" boundaryCondition="false" charge="-1"/>
      <species id="cpd00836_c" name="S-Acetyldihydrolipoamide_C10H19NO2S2" compartment="c" boundaryCondition="false"/>
      <species id="cpd00050_c" name="FMN_C17H20N4O9P" compartment="c" boundaryCondition="false" charge="-1"/>
      <species id="cpd11580_e" name="Gly-Gln_C7H13N3O4" compartment="e" boundaryCondition="false"/>
      <species id="cpd11580_c" name="Gly-Gln_C7H13N3O4" compartment="c" boundaryCondition="false"/>
      <species id="cpd15352_c" name="2-Demethylmenaquinone_8_C50H70O2" compartment="c" boundaryCondition="false"/>
      <species id="cpd00231_c" name="Dihydrobiopterin_C9H13N5O3" compartment="c" boundaryCondition="false">
        <notes>
          <html:p>blocked: True</html:p>
        </notes>
      </species>
      <species id="cpd11420_c" name="trdox_C6H7NO2R2S2" compartment="c" boundaryCondition="false"/>
      <species id="cpd00107_e" name="L-Leucine_C6H13NO2" compartment="e" boundaryCondition="false"/>
      <species id="cpd00107_c" name="L-Leucine_C6H13NO2" compartment="c" boundaryCondition="false"/>
      <species id="cpd00357_c" name="TTP_C10H14N2O14P3" compartment="c" boundaryCondition="false" charge="-3"/>
      <species id="cpd00110_c" name="Cytochrome_c2+_C42H52FeN8O6S2" compartment="c" boundaryCondition="false" charge="4"/>
      <species id="cpd03587_c" name="kdo2-lipid_a_C110H198N2O39P2" compartment="c" boundaryCondition="false" charge="-4">
        <notes>
          <html:p>blocked: True</html:p>
        </notes>
      </species>
      <species id="cpd15676_c" name="1-isohexadecanoyl-sn-glycerol_3-phosphate_C19H38O7P" compartment="c" boundaryCondition="false" charge="-1"/>
      <species id="cpd12848_c" name="Holo-[carboxylase]_C17H27N5O4R2S" compartment="c" boundaryCondition="false"/>
      <species id="cpd15528_c" name="phosphatidylethanolamine_didodecanoyl_C29H58NO8P" compartment="c" boundaryCondition="false"/>
      <species id="cpd00782_c" name="Pimeloyl-CoA_C28H42N7O19P3S" compartment="c" boundaryCondition="false" charge="-4">
        <notes>
          <html:p>blocked: True</html:p>
        </notes>
      </species>
      <species id="cpd11504_c" name="8-methyl-3-oxo-decanoyl-ACP_C22H39N2O9PRS" compartment="c" boundaryCondition="false" charge="-1"/>
      <species id="cpd00133_c" name="Nicotinamide_C6H6N2O" compartment="c" boundaryCondition="false">
        <notes>
          <html:p>blocked: True</html:p>
        </notes>
      </species>
      <species id="cpd00221_c" name="D-Lactate_C3H5O3" compartment="c" boundaryCondition="false" charge="-1"/>
      <species id="cpd00103_c" name="PRPP_C5H10O14P3" compartment="c" boundaryCondition="false" charge="-3"/>
      <species id="cpd00113_c" name="Isopentenyldiphosphate_C5H10O7P2" compartment="c" boundaryCondition="false" charge="-2"/>
      <species id="cpd03205_c" name="Phytoene_C40H64" compartment="c" boundaryCondition="false">
        <notes>
          <html:p>blocked: True</html:p>
        </notes>
      </species>
      <species id="cpd15237_c" name="hexadecenoate_C16H29O2" compartment="c" boundaryCondition="false" charge="-1"/>
      <species id="cpd11511_c" name="10-methyl-dodecanoyl-ACP_C24H45N2O8PRS" compartment="c" boundaryCondition="false" charge="-1"/>
      <species id="cpd00045_c" name="Adenosine_3-5-bisphosphate_C10H13N5O10P2" compartment="c" boundaryCondition="false" charge="-2"/>
      <species id="cpd00081_c" name="Sulfite_HO3S" compartment="c" boundaryCondition="false" charge="-1"/>
      <species id="cpd11534_c" name="11-methyl-3-hydroxy-dodecanoyl-ACP_C24H45N2O9PRS" compartment="c" boundaryCondition="false" charge="-1"/>
      <species id="cpd12370_c" name="apo-ACP_HOR" compartment="c" boundaryCondition="false"/>
      <species id="cpd02851_c" name="AICAR_C9H14N4O8P" compartment="c" boundaryCondition="false" charge="-1"/>
      <species id="cpd03118_c" name="(S)-Hydroxydecanoyl-CoA_C31H51N7O18P3S" compartment="c" boundaryCondition="false" charge="-3"/>
      <species id="cpd11557_c" name="8-methyl-nonanoyl-ACP_C21H39N2O8PRS" compartment="c" boundaryCondition="false" charge="-1"/>
      <species id="cpd11470_c" name="Octanoyl-ACP_C19H35N2O8PRS" compartment="c" boundaryCondition="false" charge="-1"/>
      <species id="cpd12227_c" name="L-Glutamyl-tRNA-Glu_C15H19N6O6R" compartment="c" boundaryCondition="false"/>
      <species id="cpd15774_c" name="Myristoyllipoteichoic_acid (n=24), linked, D-alanine substituted_C187H342N24O159P24" compartment="c" boundaryCondition="false" charge="-26">
        <notes>
          <html:p>blocked: True</html:p>
        </notes>
      </species>
      <species id="cpd00120_c" name="Butyryl-CoA_C25H39N7O17P3S" compartment="c" boundaryCondition="false" charge="-3"/>
      <species id="cpd00449_c" name="Dihydrolipoamide_C8H17NOS2" compartment="c" boundaryCondition="false"/>
      <species id="cpd00032_c" name="Oxaloacetate_C4H2O5" compartment="c" boundaryCondition="false" charge="-2"/>
      <species id="cpd00540_c" name="BET_C5H11NO2" compartment="c" boundaryCondition="false"/>
      <species id="cpd00139_c" name="Glycolate_C2H3O3" compartment="c" boundaryCondition="false" charge="-1"/>
      <species id="cpd15768_c" name="Anteisoheptadecanoyllipoteichoic_acid (n=24), linked, N-acetyl-D-glucosamine_C313H548N24O255P24" compartment="c" boundaryCondition="false" charge="-24">
        <notes>
          <html:p>blocked: True</html:p>
        </notes>
      </species>
      <species id="cpd02168_c" name="Prephytoene_diphosphate_C40H66O7P2" compartment="c" boundaryCondition="false" charge="-2"/>
      <species id="cpd03517_c" name="Biotinyl-5-AMP_C20H27N7O9PS" compartment="c" boundaryCondition="false" charge="-1">
        <notes>
          <html:p>blocked: True</html:p>
        </notes>
      </species>
      <species id="cpd04122_c" name="Aminoacetaldehyde_C2H6NO" compartment="c" boundaryCondition="false" charge="1"/>
      <species id="cpd15358_c" name="2-octadecanoyl-sn-glycerol_3-phosphate_C21H42O7P" compartment="c" boundaryCondition="false" charge="-1"/>
      <species id="cpd15781_c" name="Isohexadecanoyllipoteichoic_acid (n=24), linked, D-alanine substituted_C191H352N24O159P24" compartment="c" boundaryCondition="false" charge="-24">
        <notes>
          <html:p>blocked: True</html:p>
        </notes>
      </species>
      <species id="cpd15319_c" name="1-Acyl-sn-glycero-3-phosphoglycerol_tetradecanoyl_C20H40O9P" compartment="c" boundaryCondition="false" charge="-1">
        <notes>
          <html:p>blocked: True</html:p>
        </notes>
      </species>
      <species id="cpd15692_c" name="Diisopentadecanoylphosphatidylserine_C36H68NO10P" compartment="c" boundaryCondition="false" charge="-2">
        <notes>
          <html:p>blocked: True</html:p>
        </notes>
      </species>
      <species id="cpd02826_c" name="5&apos;-Phosphoribosylformylglycinamidine_C8H16N3O8P" compartment="c" boundaryCondition="false"/>
      <species id="cpd15706_c" name="1,2-Diisohexadecanoyl-sn-glycerol_C35H68O5" compartment="c" boundaryCondition="false">
        <notes>
          <html:p>blocked: True</html:p>
        </notes>
      </species>
      <species id="cpd11519_c" name="14-methyl-hexa-decanoyl-ACP_C28H53N2O8PRS" compartment="c" boundaryCondition="false" charge="-1"/>
      <species id="cpd00183_c" name="Sarcosine_C3H7NO2" compartment="c" boundaryCondition="false">
        <notes>
          <html:p>blocked: True</html:p>
        </notes>
      </species>
      <species id="cpd11587_e" name="Ala-Gln_C8H15N3O4" compartment="e" boundaryCondition="false"/>
      <species id="cpd11587_c" name="Ala-Gln_C8H15N3O4" compartment="c" boundaryCondition="false"/>
      <species id="cpd00493_c" name="Pyridoxamine_phosphate_C8H13N2O5P" compartment="c" boundaryCondition="false"/>
      <species id="cpd03646_c" name="gamma-Glutamyl-3-aminopropiononitrile_C8H13N3O3" compartment="c" boundaryCondition="false">
        <notes>
          <html:p>blocked: True</html:p>
        </notes>
      </species>
      <species id="cpd03525_c" name="N-Succinyl-L-glutamate_C9H10NO7" compartment="c" boundaryCondition="false" charge="-3">
        <notes>
          <html:p>blocked: True</html:p>
        </notes>
      </species>
      <species id="cpd08286_c" name="2-C-methyl-D-erythritol4-phosphate_C5H12O7P" compartment="c" boundaryCondition="false" charge="-1"/>
      <species id="cpd02964_c" name="UDP-N-acetylmuramoyl-L-alanyl-D-gamma-glutamyl-meso-2-6-diaminopimelate_C35H51N7O26P2" compartment="c" boundaryCondition="false" charge="-4"/>
      <species id="cpd03115_c" name="(S)-3-Hydroxytetradecanoyl-CoA_C35H59N7O18P3S" compartment="c" boundaryCondition="false" charge="-3"/>
      <species id="cpd02569_c" name="2-Oxo-3-hydroxyisovalerate_C5H7O4" compartment="c" boundaryCondition="false" charge="-1"/>
      <species id="cpd02113_c" name="dTDP-rhamnose_C16H24N2O15P2" compartment="c" boundaryCondition="false" charge="-2">
        <notes>
          <html:p>blocked: True</html:p>
        </notes>
      </species>
      <species id="cpd02698_c" name="N-Succinyl-L-2,6-diaminopimelate_C11H16N2O7" compartment="c" boundaryCondition="false" charge="-2"/>
      <species id="cpd00859_c" name="Pseudouridine_5&apos;-phosphate_C9H12N2O9P" compartment="c" boundaryCondition="false" charge="-1">
        <notes>
          <html:p>blocked: True</html:p>
        </notes>
      </species>
      <species id="cpd03121_c" name="3-Oxooctanoyl-CoA_C29H45N7O18P3S" compartment="c" boundaryCondition="false" charge="-3"/>
      <species id="cpd00263_c" name="Pyridoxol_C8H11NO3" compartment="c" boundaryCondition="false">
        <notes>
          <html:p>blocked: True</html:p>
        </notes>
      </species>
      <species id="cpd03446_c" name="2-Octaprenyl-6-methoxyphenol_C47H72O2" compartment="c" boundaryCondition="false"/>
      <species id="cpd03125_c" name="(2E)-Hexenoyl-CoA_C27H41N7O17P3S" compartment="c" boundaryCondition="false" charge="-3"/>
      <species id="cpd15269_c" name="octadecenoate_C18H33O2" compartment="c" boundaryCondition="false" charge="-1"/>
      <species id="cpd11483_c" name="(R)-3-Hydroxyoctanoyl-[acyl-carrier_protein]_C19H35N2O9PRS" compartment="c" boundaryCondition="false" charge="-1"/>
      <species id="cpd02140_c" name="AIR_C8H14N3O7P" compartment="c" boundaryCondition="false"/>
      <species id="cpd03847_c" name="Myristic_acid_C14H27O2" compartment="c" boundaryCondition="false" charge="-1"/>
      <species id="cpd00932_c" name="5-O--1-Carboxyvinyl-3-phosphoshikimate_C10H10O10P" compartment="c" boundaryCondition="false" charge="-3"/>
      <species id="cpd11588_e" name="gly-pro-L_C7H12N2O3" compartment="e" boundaryCondition="false"/>
      <species id="cpd11588_c" name="gly-pro-L_C7H12N2O3" compartment="c" boundaryCondition="false"/>
      <species id="cpd02182_c" name="(R)-S-Lactoylglutathione_C13H20N3O8S" compartment="c" boundaryCondition="false" charge="-1"/>
      <species id="cpd11568_c" name="14-methyl-trans-pentadec-2-enoyl-ACP_C27H49N2O8PRS" compartment="c" boundaryCondition="false" charge="-1"/>
      <species id="cpd02484_c" name="Inositol_3-phosphate_C6H12O9P" compartment="c" boundaryCondition="false" charge="-1">
        <notes>
          <html:p>blocked: True</html:p>
        </notes>
      </species>
      <species id="cpd11537_c" name="13-methyl-3-oxo-tetra-decanoyl-ACP_C26H47N2O9PRS" compartment="c" boundaryCondition="false" charge="-1"/>
      <species id="cpd15307_c" name="1,2-Diacyl-sn-glycerol_ditetradecanoyl_C31H60O5" compartment="c" boundaryCondition="false">
        <notes>
          <html:p>blocked: True</html:p>
        </notes>
      </species>
      <species id="cpd00343_c" name="N-Carbamoyl-L-aspartate_C5H6N2O5" compartment="c" boundaryCondition="false" charge="-2"/>
      <species id="cpd00213_c" name="Lipoamide_C8H15NOS2" compartment="c" boundaryCondition="false"/>
      <species id="cpd00346_c" name="L-Aspartate4-semialdehyde_C4H7NO3" compartment="c" boundaryCondition="false"/>
      <species id="cpd11516_c" name="14-methyl-3-oxo-hexa-decanoyl-ACP_C28H51N2O9PRS" compartment="c" boundaryCondition="false" charge="-1"/>
      <species id="cpd00800_c" name="8-Amino-7-oxononanoate_C9H17NO3" compartment="c" boundaryCondition="false"/>
      <species id="cpd00092_c" name="Uracil_C4H4N2O2" compartment="c" boundaryCondition="false"/>
      <species id="cpd11573_c" name="Octodecanoyl-ACP_C29H55N2O8PRS" compartment="c" boundaryCondition="false" charge="-1"/>
      <species id="cpd00807_c" name="L-histidinol-phosphate_C6H12N3O4P" compartment="c" boundaryCondition="false"/>
      <species id="cpd15354_c" name="2-hexadec-9-enoyl-sn-glycerol_3-phosphate_C19H36O7P" compartment="c" boundaryCondition="false" charge="-1">
        <notes>
          <html:p>blocked: True</html:p>
        </notes>
      </species>
      <species id="cpd15704_c" name="1,2-Diisopentadecanoyl-sn-glycerol_C33H64O5" compartment="c" boundaryCondition="false">
        <notes>
          <html:p>blocked: True</html:p>
        </notes>
      </species>
      <species id="cpd02978_c" name="7,8-Dihydroneopterin_3&apos;-triphosphate_C9H13N5O13P3" compartment="c" boundaryCondition="false" charge="-3"/>
      <species id="cpd11488_c" name="Acetoacetyl-ACP_C15H25N2O9PRS" compartment="c" boundaryCondition="false" charge="-1"/>
      <species id="cpd00096_c" name="CDP_C9H13N3O11P2" compartment="c" boundaryCondition="false" charge="-2"/>
      <species id="cpd00982_c" name="FADH2_C27H33N9O15P2" compartment="c" boundaryCondition="false" charge="-2"/>
      <species id="cpd00242_c" name="H2CO3_CHO3" compartment="c" boundaryCondition="false" charge="-1"/>
      <species id="cpd11540_c" name="13-methyl-tetra-decanoyl-ACP_C26H49N2O8PRS" compartment="c" boundaryCondition="false" charge="-1"/>
      <species id="cpd02160_c" name="N2-Succinyl-L-ornithine_C9H15N2O5" compartment="c" boundaryCondition="false" charge="-1">
        <notes>
          <html:p>blocked: True</html:p>
        </notes>
      </species>
      <species id="cpd11528_c" name="7-methyl-octanoyl-ACP_C20H37N2O8PRS" compartment="c" boundaryCondition="false" charge="-1"/>
      <species id="cpd00041_e" name="L-Aspartate_C4H6NO4" compartment="e" boundaryCondition="false" charge="-1"/>
      <species id="cpd00041_c" name="L-Aspartate_C4H6NO4" compartment="c" boundaryCondition="false" charge="-1"/>
      <species id="cpd15339_c" name="2-Acyl-sn-glycero-3-phosphoethanolamine_(n-C160)_C21H44NO7P" compartment="c" boundaryCondition="false">
        <notes>
          <html:p>blocked: True</html:p>
        </notes>
      </species>
      <species id="cpd02799_c" name="Methylisocitrate_C7H7O7" compartment="c" boundaryCondition="false" charge="-3">
        <notes>
          <html:p>blocked: True</html:p>
        </notes>
      </species>
      <species id="cpd15421_c" name="CDP-1,2-dioctadecanoylglycerol_C48H87N3O15P2" compartment="c" boundaryCondition="false" charge="-2"/>
      <species id="cpd15550_c" name="phospho-heptosyl-phospho-heptosyl-heptosyl-kdo2-lipidA_C131H234N2O63P4" compartment="c" boundaryCondition="false" charge="-6">
        <notes>
          <html:p>blocked: True</html:p>
        </notes>
      </species>
      <species id="cpd08301_c" name="2-C-methyl-D-erythritol2-4-cyclodiphosphate_C5H10O9P2" compartment="c" boundaryCondition="false" charge="-2"/>
      <species id="cpd02439_c" name="2-Dehydro-3-deoxy-D-glucarate_C6H6O7" compartment="c" boundaryCondition="false" charge="-2">
        <notes>
          <html:p>blocked: True</html:p>
        </notes>
      </species>
      <species id="cpd03519_c" name="2,5-Diaminopyrimidine_nucleoside triphosphate_C9H15N5O14P3" compartment="c" boundaryCondition="false" charge="-3"/>
      <species id="cpd00523_c" name="Trehalose_6-phosphate_C12H22O14P" compartment="c" boundaryCondition="false" charge="-1">
        <notes>
          <html:p>blocked: True</html:p>
        </notes>
      </species>
      <species id="cpd01171_e" name="Dulcose_C6H14O6" compartment="e" boundaryCondition="false">
        <notes>
          <html:p>blocked: True</html:p>
        </notes>
      </species>
      <species id="cpd01171_c" name="Dulcose_C6H14O6" compartment="c" boundaryCondition="false">
        <notes>
          <html:p>blocked: True</html:p>
        </notes>
      </species>
      <species id="cpd02678_c" name="N-Formyl-GAR_C8H14N2O9P" compartment="c" boundaryCondition="false" charge="-1"/>
      <species id="cpd00498_c" name="2-Aceto-2-hydroxybutanoate_C6H9O4" compartment="c" boundaryCondition="false" charge="-1"/>
      <species id="cpd11496_c" name="4-methyl-3-oxo-hexanoyl-ACP_C18H31N2O9PRS" compartment="c" boundaryCondition="false" charge="-1"/>
      <species id="cpd15342_c" name="2-Acyl-sn-glycero-3-phosphoethanolamine_octadec-11-enoyl_C23H46NO7P" compartment="c" boundaryCondition="false">
        <notes>
          <html:p>blocked: True</html:p>
        </notes>
      </species>
      <species id="cpd01101_c" name="Carbamate_CH2NO2" compartment="c" boundaryCondition="false" charge="-1">
        <notes>
          <html:p>blocked: True</html:p>
        </notes>
      </species>
      <species id="cpd15309_c" name="1,2-Diacyl-sn-glycerol_dihexadecanoyl_C35H68O5" compartment="c" boundaryCondition="false">
        <notes>
          <html:p>blocked: True</html:p>
        </notes>
      </species>
      <species id="cpd11430_c" name="fa1_C14H27O2" compartment="c" boundaryCondition="false" charge="-1">
        <notes>
          <html:p>blocked: True</html:p>
        </notes>
      </species>
      <species id="cpd11475_c" name="(2E)-Decenoyl-[acp]_C21H37N2O8PRS" compartment="c" boundaryCondition="false" charge="-1"/>
      <species id="cpd00162_c" name="Aminoethanol_C2H8NO" compartment="c" boundaryCondition="false" charge="1">
        <notes>
          <html:p>blocked: True</html:p>
        </notes>
      </species>
      <species id="cpd02555_c" name="Tetrahydropteroyltri-L-glutamate_C29H33N9O12" compartment="c" boundaryCondition="false" charge="-4"/>
      <species id="cpd02625_c" name="3-Hydroxy-L-1-pyrroline-5-carboxylate_C5H6NO3" compartment="c" boundaryCondition="false" charge="-1">
        <notes>
          <html:p>blocked: True</html:p>
        </notes>
      </species>
      <species id="cpd09027_c" name="5-Hydroxy-2-oxo-4-ureido-2,5-dihydro-1H-imidazole-5-carboxylate_C5H5N4O5" compartment="c" boundaryCondition="false" charge="-1"/>
      <species id="cpd01974_c" name="4-Hydroxy-L-glutamate_C5H8NO5" compartment="c" boundaryCondition="false" charge="-1">
        <notes>
          <html:p>blocked: True</html:p>
        </notes>
      </species>
      <species id="cpd11553_c" name="6-methyl-heptanoyl-ACP_C19H35N2O8PRS" compartment="c" boundaryCondition="false" charge="-1"/>
      <species id="cpd03488_c" name="Undecaprenyl-diphospho-N-acetylmuramoyl-(N-acetylglucosamine)-L-alanyl-D-glutaminyl-L-lysyl-D-alanyl-D-alanine_C94H155N9O25P2" compartment="c" boundaryCondition="false" charge="-2">
        <notes>
          <html:p>blocked: True</html:p>
        </notes>
      </species>
      <species id="cpd00119_c" name="L-Histidine_C6H9N3O2" compartment="c" boundaryCondition="false"/>
      <species id="cpd01401_c" name="Vitamin_K1_C31H46O2" compartment="c" boundaryCondition="false">
        <notes>
          <html:p>blocked: True</html:p>
        </notes>
      </species>
      <species id="cpd02096_c" name="L-3-Amino-isobutyrate_C4H9NO2" compartment="c" boundaryCondition="false">
        <notes>
          <html:p>blocked: True</html:p>
        </notes>
      </species>
      <species id="cpd00314_e" name="MNTL_C6H14O6" compartment="e" boundaryCondition="false">
        <notes>
          <html:p>blocked: True</html:p>
        </notes>
      </species>
      <species id="cpd00314_c" name="MNTL_C6H14O6" compartment="c" boundaryCondition="false">
        <notes>
          <html:p>blocked: True</html:p>
        </notes>
      </species>
      <species id="cpd11621_c" name="Oxidizedferredoxin_Fe2R4S6" compartment="c" boundaryCondition="false" charge="6">
        <notes>
          <html:p>blocked: True</html:p>
        </notes>
      </species>
      <species id="cpd01630_c" name="cis,cis-Muconate_C6H4O4" compartment="c" boundaryCondition="false" charge="-2">
        <notes>
          <html:p>blocked: True</html:p>
        </notes>
      </species>
      <species id="cpd00868_c" name="p-hydroxyphenylpyruvate_C9H7O4" compartment="c" boundaryCondition="false" charge="-1"/>
      <species id="cpd00067_e" name="H+_H" compartment="e" boundaryCondition="false" charge="1"/>
      <species id="cpd00067_c" name="H+_H" compartment="c" boundaryCondition="false" charge="1"/>
      <species id="cpd00055_c" name="Formaldehyde_CH2O" compartment="c" boundaryCondition="false">
        <notes>
          <html:p>blocked: True</html:p>
        </notes>
      </species>
      <species id="cpd16654_c" name="tricarballylate_C6H5O6" compartment="c" boundaryCondition="false" charge="-3">
        <notes>
          <html:p>blocked: True</html:p>
        </notes>
      </species>
      <species id="cpd00599_c" name="SALC_C7H5O3" compartment="c" boundaryCondition="false" charge="-1">
        <notes>
          <html:p>blocked: True</html:p>
        </notes>
      </species>
      <species id="cpd00134_c" name="Palmitoyl-CoA_C37H63N7O17P3S" compartment="c" boundaryCondition="false" charge="-3"/>
      <species id="cpd15345_c" name="2-Acyl-sn-glycero-3-phosphoglycerol_tetradec-7-enoyl_C20H38O9P" compartment="c" boundaryCondition="false" charge="-1">
        <notes>
          <html:p>blocked: True</html:p>
        </notes>
      </species>
      <species id="cpd00281_c" name="GABA_C4H9NO2" compartment="c" boundaryCondition="false"/>
      <species id="cpd00851_c" name="trans-4-Hydroxy-L-proline_C5H8NO3" compartment="c" boundaryCondition="false" charge="-1">
        <notes>
          <html:p>blocked: True</html:p>
        </notes>
      </species>
      <species id="cpd15524_c" name="1,2-dihexadecanoyl-sn-glycerol_3-phosphate_C35H68O8P" compartment="c" boundaryCondition="false" charge="-1"/>
      <species id="cpd15330_c" name="1-tetradec-7-enoyl-sn-glycerol_3-phosphate_C17H32O7P" compartment="c" boundaryCondition="false" charge="-1"/>
      <species id="cpd00282_c" name="S-Dihydroorotate_C5H5N2O4" compartment="c" boundaryCondition="false" charge="-1"/>
      <species id="cpd00129_c" name="L-Proline_C5H8NO2" compartment="c" boundaryCondition="false" charge="-1"/>
      <species id="cpd11421_c" name="trdrd_C6H9NO2R2S2" compartment="c" boundaryCondition="false"/>
      <species id="cpd00666_c" name="Tartrate_C4H4O6" compartment="c" boundaryCondition="false" charge="-2"/>
      <species id="cpd00238_c" name="Sedoheptulose7-phosphate_C7H14O10P" compartment="c" boundaryCondition="false" charge="-1"/>
      <species id="cpd00033_c" name="Glycine_C2H5NO2" compartment="c" boundaryCondition="false"/>
      <species id="cpd00260_c" name="Isocitrate_C6H5O7" compartment="c" boundaryCondition="false" charge="-3"/>
      <species id="cpd00533_c" name="dCDP_C9H13N3O10P2" compartment="c" boundaryCondition="false" charge="-2"/>
      <species id="cpd02701_c" name="S-Adenosyl-4-methylthio-2-oxobutanoate_C15H19N5O6S" compartment="c" boundaryCondition="false">
        <notes>
          <html:p>blocked: True</html:p>
        </notes>
      </species>
      <species id="cpd15539_c" name="Phosphatidylglycerol_dihexadec-9-enoyl_C38H70O10P" compartment="c" boundaryCondition="false" charge="-1"/>
      <species id="cpd00359_c" name="indol_C8H7N" compartment="c" boundaryCondition="false"/>
      <species id="cpd00432_c" name="meso-Tartrate_C4H4O6" compartment="c" boundaryCondition="false" charge="-2">
        <notes>
          <html:p>blocked: True</html:p>
        </notes>
      </species>
      <species id="cpd00191_c" name="3-Oxopropanoate_C3H3O3" compartment="c" boundaryCondition="false" charge="-1"/>
      <species id="cpd00635_e" name="Cbl_C62H89CoN13O14P" compartment="e" boundaryCondition="false"/>
      <species id="cpd00635_c" name="Cbl_C62H89CoN13O14P" compartment="c" boundaryCondition="false"/>
      <species id="cpd11538_c" name="13-methyl-3-hydroxy-tetra-decanoyl-ACP_C26H49N2O9PRS" compartment="c" boundaryCondition="false" charge="-1"/>
      <species id="cpd15544_c" name="Phosphatidylglycerophosphate_ditetradec-7-enoyl_C34H62O13P2" compartment="c" boundaryCondition="false" charge="-2"/>
      <species id="cpd15306_c" name="1,2-Diacyl-sn-glycerol_didodecanoyl_C27H52O5" compartment="c" boundaryCondition="false">
        <notes>
          <html:p>blocked: True</html:p>
        </notes>
      </species>
      <species id="cpd11584_e" name="Ala-His_C9H14N4O3" compartment="e" boundaryCondition="false"/>
      <species id="cpd11584_c" name="Ala-His_C9H14N4O3" compartment="c" boundaryCondition="false"/>
      <species id="cpd00858_c" name="L-Glutamate5-semialdehyde_C5H9NO3" compartment="c" boundaryCondition="false"/>
      <species id="cpd02656_c" name="6-7-Dimethyl-8--1-D-ribityllumazine_C13H18N4O6" compartment="c" boundaryCondition="false"/>
      <species id="cpd15527_c" name="1,2-dioctadec-11-enoyl-sn-glycerol_3-phosphate_C39H72O8P" compartment="c" boundaryCondition="false" charge="-1"/>
      <species id="cpd11476_c" name="hexadecanoyl-acp_C27H51N2O8PRS" compartment="c" boundaryCondition="false" charge="-1"/>
      <species id="cpd12543_c" name="Carboxybiotin-carboxyl-carrier_protein_C18H26N5O6R2S" compartment="c" boundaryCondition="false" charge="-1"/>
      <species id="cpd00478_c" name="Pyridoxine_phosphate_C8H11NO6P" compartment="c" boundaryCondition="false" charge="-1"/>
      <species id="cpd15294_c" name="Tetradecenoyl-ACP_C25H45N2O8PRS" compartment="c" boundaryCondition="false" charge="-1"/>
      <species id="cpd02060_c" name="(2E)-Dodecenoyl-CoA_C33H53N7O17P3S" compartment="c" boundaryCondition="false" charge="-3"/>
      <species id="cpd15529_c" name="phosphatidylethanolamine_ditetradecanoyl_C33H66NO8P" compartment="c" boundaryCondition="false"/>
      <species id="cpd02775_c" name="4-Amino-5-phosphomethyl-2-methylpyrimidine_C6H9N3O4P" compartment="c" boundaryCondition="false" charge="-1"/>
      <species id="cpd15310_c" name="1,2-Diacyl-sn-glycerol_dihexadec-9-enoyl_C35H64O5" compartment="c" boundaryCondition="false">
        <notes>
          <html:p>blocked: True</html:p>
        </notes>
      </species>
      <species id="cpd00152_c" name="Agmatine_C5H16N4" compartment="c" boundaryCondition="false" charge="2"/>
      <species id="cpd02884_c" name="FAICAR_C10H14N4O9P" compartment="c" boundaryCondition="false" charge="-1"/>
      <species id="cpd15557_c" name="phosphatidylserine_dioctadecanoyl_C42H80NO10P" compartment="c" boundaryCondition="false" charge="-2">
        <notes>
          <html:p>blocked: True</html:p>
        </notes>
      </species>
      <species id="cpd02591_c" name="pendp_C25H42O7P2" compartment="c" boundaryCondition="false" charge="-2"/>
      <species id="cpd02724_c" name="N-Succinyl-L-2-amino-6-oxopimelate_C11H12NO8" compartment="c" boundaryCondition="false" charge="-3"/>
      <species id="cpd00481_c" name="Isobutyryl-CoA_C25H39N7O17P3S" compartment="c" boundaryCondition="false" charge="-3"/>
      <species id="cpd00182_c" name="Adenosine_C10H13N5O4" compartment="c" boundaryCondition="false">
        <notes>
          <html:p>blocked: True</html:p>
        </notes>
      </species>
      <species id="cpd15318_c" name="1-Acyl-sn-glycero-3-phosphoglycerol_dodecanoyl_C18H36O9P" compartment="c" boundaryCondition="false" charge="-1">
        <notes>
          <html:p>blocked: True</html:p>
        </notes>
      </species>
      <species id="cpd11592_e" name="gly-glu-L_C7H11N2O5" compartment="e" boundaryCondition="false" charge="-1"/>
      <species id="cpd11592_c" name="gly-glu-L_C7H11N2O5" compartment="c" boundaryCondition="false" charge="-1"/>
      <species id="cpd11480_c" name="D-3-Hydroxydodecanoyl-[acp]_C23H43N2O9PRS" compartment="c" boundaryCondition="false" charge="-1"/>
      <species id="cpd00020_c" name="Pyruvate_C3H3O3" compartment="c" boundaryCondition="false" charge="-1"/>
      <species id="cpd15717_c" name="Dianteisoheptadecanoylphosphatidylglycerophosphate_C40H78O13P2" compartment="c" boundaryCondition="false" charge="-2"/>
      <species id="cpd02197_c" name="Folinic_acid_C20H21N7O7" compartment="c" boundaryCondition="false" charge="-2">
        <notes>
          <html:p>blocked: True</html:p>
        </notes>
      </species>
      <species id="cpd03414_c" name="UroporphyrinogenI_C40H36N4O16" compartment="c" boundaryCondition="false" charge="-8">
        <notes>
          <html:p>blocked: True</html:p>
        </notes>
      </species>
      <species id="cpd00209_c" name="Nitrate_NO3" compartment="c" boundaryCondition="false" charge="-1"/>
      <species id="cpd00289_c" name="Geranylgeranyl_diphosphate_C20H34O7P2" compartment="c" boundaryCondition="false" charge="-2"/>
      <species id="cpd15675_c" name="1-anteisopentadecanoyl-sn-glycerol_3-phosphate_C18H36O7P" compartment="c" boundaryCondition="false" charge="-1"/>
      <species id="cpd02546_c" name="CMP-KDO_C17H24N3O15P" compartment="c" boundaryCondition="false" charge="-2"/>
      <species id="cpd01501_c" name="2-Methylcitrate_C7H7O7" compartment="c" boundaryCondition="false" charge="-3"/>
      <species id="cpd00330_c" name="Dihydrofolate_C19H19N7O6" compartment="c" boundaryCondition="false" charge="-2"/>
      <species id="cpd00104_e" name="BIOT_C10H15N2O3S" compartment="e" boundaryCondition="false" charge="-1"/>
      <species id="cpd00104_c" name="BIOT_C10H15N2O3S" compartment="c" boundaryCondition="false" charge="-1"/>
      <species id="cpd01914_e" name="L-Methionine_S-oxide_C5H11NO3S" compartment="e" boundaryCondition="false"/>
      <species id="cpd01914_c" name="L-Methionine_S-oxide_C5H11NO3S" compartment="c" boundaryCondition="false"/>
      <species id="cpd11521_c" name="5-methyl-3-oxo-hexanoyl-ACP_C18H31N2O9PRS" compartment="c" boundaryCondition="false" charge="-1"/>
      <species id="cpd03671_c" name="D-Glucosamine1-phosphate_C6H14NO8P" compartment="c" boundaryCondition="false"/>
      <species id="cpd00091_c" name="UMP_C9H12N2O9P" compartment="c" boundaryCondition="false" charge="-1"/>
      <species id="cpd00938_c" name="4-Carboxymuconolactone_C7H4O6" compartment="c" boundaryCondition="false" charge="-2">
        <notes>
          <html:p>blocked: True</html:p>
        </notes>
      </species>
      <species id="cpd00219_c" name="Prephenate_C10H8O6" compartment="c" boundaryCondition="false" charge="-2"/>
      <species id="cpd02843_c" name="D-erythro-imidazol-glycerol-phosphate_C6H10N2O6P" compartment="c" boundaryCondition="false" charge="-1"/>
      <species id="cpd03831_c" name="ADP-L-glycero-D-manno-heptose_C17H25N5O16P2" compartment="c" boundaryCondition="false" charge="-2"/>
      <species id="cpd00485_c" name="D-Mannose1-phosphate_C6H12O9P" compartment="c" boundaryCondition="false" charge="-1">
        <notes>
          <html:p>blocked: True</html:p>
        </notes>
      </species>
      <species id="cpd11474_c" name="Decanoyl-ACP_C21H39N2O8PRS" compartment="c" boundaryCondition="false" charge="-1"/>
      <species id="cpd00085_c" name="beta-Alanine_C3H7NO2" compartment="c" boundaryCondition="false"/>
      <species id="cpd00074_c" name="S_S" compartment="c" boundaryCondition="false">
        <notes>
          <html:p>blocked: True</html:p>
        </notes>
      </species>
      <species id="cpd02700_c" name="S-(2-Methylpropionyl)-dihydrolipoamide_C12H23NO2S2" compartment="c" boundaryCondition="false"/>
      <species id="cpd15556_c" name="phosphatidylserine_dihexadec-9-enoyl_C38H68NO10P" compartment="c" boundaryCondition="false" charge="-2">
        <notes>
          <html:p>blocked: True</html:p>
        </notes>
      </species>
      <species id="cpd02230_c" name="Inositol_4-phosphate_C6H12O9P" compartment="c" boundaryCondition="false" charge="-1">
        <notes>
          <html:p>blocked: True</html:p>
        </notes>
      </species>
      <species id="cpd11531_c" name="9-methyl-trans-dec-2-enoyl-ACP_C22H39N2O8PRS" compartment="c" boundaryCondition="false" charge="-1"/>
      <species id="cpd00867_c" name="Inositol_1-phosphate_C6H12O9P" compartment="c" boundaryCondition="false" charge="-1">
        <notes>
          <html:p>blocked: True</html:p>
        </notes>
      </species>
      <species id="cpd02662_c" name="Malyl-CoA_C25H36N7O20P3S" compartment="c" boundaryCondition="false" charge="-4">
        <notes>
          <html:p>blocked: True</html:p>
        </notes>
      </species>
      <species id="cpd11490_c" name="3-oxooctanoyl-acp_C19H33N2O9PRS" compartment="c" boundaryCondition="false" charge="-1"/>
      <species id="cpd11589_e" name="gly-asp-L_C6H9N2O5" compartment="e" boundaryCondition="false" charge="-1"/>
      <species id="cpd11589_c" name="gly-asp-L_C6H9N2O5" compartment="c" boundaryCondition="false" charge="-1"/>
      <species id="cpd15767_c" name="Isoheptadecanoyllipoteichoic_acid (n=24), linked, N-acetyl-D-glucosamine_C313H548N24O255P24" compartment="c" boundaryCondition="false" charge="-24">
        <notes>
          <html:p>blocked: True</html:p>
        </notes>
      </species>
      <species id="cpd12005_c" name="Lipoylprotein_CHRS2" compartment="c" boundaryCondition="false"/>
      <species id="cpd11520_c" name="isovaleryl-ACP_C16H29N2O8PRS" compartment="c" boundaryCondition="false" charge="-1"/>
      <species id="cpd15326_c" name="1-hexadec-9-enoyl-sn-glycerol_3-phosphate_C19H36O7P" compartment="c" boundaryCondition="false" charge="-1"/>
      <species id="cpd03122_c" name="(S)-Hydroxyhexanoyl-CoA_C27H43N7O18P3S" compartment="c" boundaryCondition="false" charge="-3"/>
      <species id="cpd00082_e" name="Fructose_C6H12O6" compartment="e" boundaryCondition="false">
        <notes>
          <html:p>blocked: True</html:p>
        </notes>
      </species>
      <species id="cpd00082_c" name="Fructose_C6H12O6" compartment="c" boundaryCondition="false">
        <notes>
          <html:p>blocked: True</html:p>
        </notes>
      </species>
      <species id="cpd11468_c" name="Dodecanoyl-ACP_C23H43N2O8PRS" compartment="c" boundaryCondition="false" charge="-1"/>
      <species id="cpd11517_c" name="14-methyl-3-hydroxy-hexa-decanoyl-ACP_C28H53N2O9PRS" compartment="c" boundaryCondition="false" charge="-1"/>
      <species id="cpd03470_c" name="Iminoaspartate_C4H3NO4" compartment="c" boundaryCondition="false" charge="-2">
        <notes>
          <html:p>blocked: True</html:p>
        </notes>
      </species>
      <species id="cpd15547_c" name="Phosphatidylglycerophosphate_dioctadecanoyl_C42H82O13P2" compartment="c" boundaryCondition="false" charge="-2"/>
      <species id="cpd15795_c" name="Anteisoheptadecanoylcardiolipin_(B. subtilis)_C77H148O17P2" compartment="c" boundaryCondition="false" charge="-2"/>
      <species id="cpd03487_c" name="Undecaprenyl-diphospho-N-acetylmuramoyl-(N-acetylglucosamine)-L-alanyl-D-glutamyl-L-lysyl-D-alanyl-D-alanine_C94H153N8O26P2" compartment="c" boundaryCondition="false" charge="-3">
        <notes>
          <html:p>blocked: True</html:p>
        </notes>
      </species>
      <species id="cpd00755_c" name="Hydroxymethylbilane_C40H38N4O17" compartment="c" boundaryCondition="false" charge="-8"/>
      <species id="cpd15545_c" name="Phosphatidylglycerophosphate_dihexadecanoyl_C38H74O13P2" compartment="c" boundaryCondition="false" charge="-2"/>
      <species id="cpd02498_c" name="2,3-Dihydroxy-isovalerate_C5H9O4" compartment="c" boundaryCondition="false" charge="-1"/>
      <species id="cpd03480_c" name="2-Hydroxyphenylacetate_C8H7O3" compartment="c" boundaryCondition="false" charge="-1">
        <notes>
          <html:p>blocked: True</html:p>
        </notes>
      </species>
      <species id="cpd02394_c" name="GAR_C7H15N2O8P" compartment="c" boundaryCondition="false"/>
      <species id="cpd03447_c" name="2-Octaprenyl-6-methoxy-1,4-benzoquinone_C47H70O3" compartment="c" boundaryCondition="false"/>
      <species id="cpd15312_c" name="1,2-Diacyl-sn-glycerol_dioctadec-11-enoyl_C39H72O5" compartment="c" boundaryCondition="false">
        <notes>
          <html:p>blocked: True</html:p>
        </notes>
      </species>
      <species id="cpd03518_c" name="Formamidopyrimidine_nucleoside triphosphate_C10H15N5O15P3" compartment="c" boundaryCondition="false" charge="-3"/>
      <species id="cpd15338_c" name="2-Acyl-sn-glycero-3-phosphoethanolamine_tetradec-7-enoyl_C19H38NO7P" compartment="c" boundaryCondition="false">
        <notes>
          <html:p>blocked: True</html:p>
        </notes>
      </species>
      <species id="cpd00477_c" name="N-Acetyl-L-glutamate_C7H9NO5" compartment="c" boundaryCondition="false" charge="-2"/>
      <species id="cpd00135_c" name="Homocysteine_C4H9NO2S" compartment="c" boundaryCondition="false"/>
      <species id="cpd15317_c" name="1-Acyl-sn-glycero-3-phosphoethanolamine_hexadec-9-enoyl_C21H42NO7P" compartment="c" boundaryCondition="false">
        <notes>
          <html:p>blocked: True</html:p>
        </notes>
      </species>
      <species id="cpd15331_c" name="1-tetradecanoyl-sn-glycerol_3-phosphate_C17H34O7P" compartment="c" boundaryCondition="false" charge="-1"/>
      <species id="cpd00251_c" name="ADPribose_C15H21N5O14P2" compartment="c" boundaryCondition="false" charge="-2">
        <notes>
          <html:p>blocked: True</html:p>
        </notes>
      </species>
      <species id="cpd00040_c" name="Glyoxalate_C2HO3" compartment="c" boundaryCondition="false" charge="-1"/>
      <species id="cpd11503_c" name="6-methyl-octanoyl-ACP_C20H37N2O8PRS" compartment="c" boundaryCondition="false" charge="-1"/>
      <species id="cpd15693_c" name="Dianteisopentadecanoylphosphatidylserine_C36H68NO10P" compartment="c" boundaryCondition="false" charge="-2">
        <notes>
          <html:p>blocked: True</html:p>
        </notes>
      </species>
      <species id="cpd00161_c" name="threonine_C4H9NO3" compartment="c" boundaryCondition="false"/>
      <species id="cpd00689_c" name="Porphobilinogen_C10H13N2O4" compartment="c" boundaryCondition="false" charge="-1"/>
      <species id="cpd00093_c" name="Anthranilate_C7H6NO2" compartment="c" boundaryCondition="false" charge="-1"/>
      <species id="cpd11543_c" name="15-methyl-trans-hexa-dec-2-enoyl-ACP_C28H51N2O8PRS" compartment="c" boundaryCondition="false" charge="-1"/>
      <species id="cpd15274_c" name="Octadecenoyl-CoA_C39H65N7O17P3S" compartment="c" boundaryCondition="false" charge="-3">
        <notes>
          <html:p>blocked: True</html:p>
        </notes>
      </species>
      <species id="cpd12547_c" name="L-2-Lysophosphatidylethanolamine_C23H46NO7P" compartment="c" boundaryCondition="false"/>
      <species id="cpd02882_c" name="4--1-D-Ribitylamino-5-aminouracil_C9H16N4O6" compartment="c" boundaryCondition="false"/>
      <species id="cpd00842_c" name="(S)-3-Hydroxybutyryl-CoA_C25H39N7O18P3S" compartment="c" boundaryCondition="false" charge="-3"/>
      <species id="cpd15536_c" name="Phosphatidylglycerol_ditetradecanoyl_C34H66O10P" compartment="c" boundaryCondition="false" charge="-1"/>
      <species id="cpd08287_c" name="4--cytidine5-diphospho-2-C-methyl-D-erythritol_C14H23N3O14P2" compartment="c" boundaryCondition="false" charge="-2"/>
      <species id="cpd02740_c" name="Guanosine_5&apos;-triphosphate,3&apos;-diphosphate_C10H13N5O20P5" compartment="c" boundaryCondition="false" charge="-5">
        <notes>
          <html:p>blocked: True</html:p>
        </notes>
      </species>
      <species id="cpd15772_c" name="Isohexadecanoyllipoteichoic_acid (n=24), linked, N-acetyl-D-glucosamine_C311H544N24O255P24" compartment="c" boundaryCondition="false" charge="-24">
        <notes>
          <html:p>blocked: True</html:p>
        </notes>
      </species>
      <species id="cpd00290_c" name="D-Fructose1-6-bisphosphate_C6H12O12P2" compartment="c" boundaryCondition="false" charge="-2"/>
      <species id="cpd00497_c" name="XMP_C10H12N4O9P" compartment="c" boundaryCondition="false" charge="-1"/>
      <species id="cpd03426_c" name="Sirohydrochlorin_C42H38N4O16" compartment="c" boundaryCondition="false" charge="-8"/>
      <species id="cpd00908_c" name="Glycerophosphoethanolamine_C5H14NO6P" compartment="c" boundaryCondition="false"/>
      <species id="cpd00408_c" name="Pantoate_C6H11O4" compartment="c" boundaryCondition="false" charge="-1"/>
      <species id="cpd15298_c" name="tetradecenoate_C14H25O2" compartment="c" boundaryCondition="false" charge="-1"/>
      <species id="cpd00630_c" name="3-Oxoadipate_C6H6O5" compartment="c" boundaryCondition="false" charge="-2"/>
      <species id="cpd14698_c" name="3-Methyl-1-hydroxybutyl-TPP_C17H27N4O8P2S" compartment="c" boundaryCondition="false" charge="-1"/>
      <species id="cpd15475_c" name="glucosyl-galactosyl-glucosyl-inner_core oligosaccharide lipid A_C163H285N2O89P4" compartment="c" boundaryCondition="false" charge="-7">
        <notes>
          <html:p>blocked: True</html:p>
        </notes>
      </species>
      <species id="cpd15674_c" name="1-isopentadecanoyl-sn-glycerol_3-phosphate_C18H36O7P" compartment="c" boundaryCondition="false" charge="-1"/>
      <species id="cpd00239_c" name="H2S_H2S" compartment="c" boundaryCondition="false"/>
      <species id="cpd00034_e" name="Zn2+_Zn" compartment="e" boundaryCondition="false" charge="2"/>
      <species id="cpd00034_c" name="Zn2+_Zn" compartment="c" boundaryCondition="false" charge="2"/>
      <species id="cpd00946_c" name="Undecaprenyl_diphospho N-acetyl-glucosamine_C63H103NO12P2" compartment="c" boundaryCondition="false" charge="-2">
        <notes>
          <html:p>blocked: True</html:p>
        </notes>
      </species>
      <species id="cpd00014_c" name="UDP_C9H12N2O12P2" compartment="c" boundaryCondition="false" charge="-2"/>
      <species id="cpd00626_c" name="dTDPglucose_C16H24N2O16P2" compartment="c" boundaryCondition="false" charge="-2"/>
      <species id="cpd15604_e" name="Gly-Leu_C8H16N2O3" compartment="e" boundaryCondition="false"/>
      <species id="cpd15604_c" name="Gly-Leu_C8H16N2O3" compartment="c" boundaryCondition="false"/>
      <species id="cpd11502_c" name="6-methyl-trans-oct-2-enoyl-ACP_C20H35N2O8PRS" compartment="c" boundaryCondition="false" charge="-1"/>
      <species id="cpd00288_c" name="D-Glucosamine_phosphate_C6H14NO8P" compartment="c" boundaryCondition="false"/>
      <species id="cpd00123_c" name="3-Methyl-2-oxobutanoate_C5H7O3" compartment="c" boundaryCondition="false" charge="-1"/>
      <species id="cpd00086_c" name="Propionyl-CoA_C24H37N7O17P3S" compartment="c" boundaryCondition="false" charge="-3"/>
      <species id="cpd09812_c" name="4-Hydroxymethylsalicylate_C8H7O4" compartment="c" boundaryCondition="false" charge="-1">
        <notes>
          <html:p>blocked: True</html:p>
        </notes>
      </species>
      <species id="cpd01651_c" name="L-3-Cyanoalanine_C4H6N2O2" compartment="c" boundaryCondition="false"/>
      <species id="cpd11492_c" name="Malonyl-acyl-carrierprotein-_C14H22N2O10PRS" compartment="c" boundaryCondition="false" charge="-2"/>
      <species id="cpd00712_c" name="2-Dehydropantoate_C6H9O4" compartment="c" boundaryCondition="false" charge="-1"/>
      <species id="cpd15311_c" name="1,2-Diacyl-sn-glycerol_dioctadecanoyl_C39H76O5" compartment="c" boundaryCondition="false">
        <notes>
          <html:p>blocked: True</html:p>
        </notes>
      </species>
      <species id="cpd00007_e" name="O2_O2" compartment="e" boundaryCondition="false"/>
      <species id="cpd00007_c" name="O2_O2" compartment="c" boundaryCondition="false"/>
      <species id="cpd03034_c" name="3-Ureidoisobutyrate_C5H9N2O3" compartment="c" boundaryCondition="false" charge="-1">
        <notes>
          <html:p>blocked: True</html:p>
        </notes>
      </species>
      <species id="cpd11465_c" name="But-2-enoyl-[acyl-carrier_protein]_C15H25N2O8PRS" compartment="c" boundaryCondition="false" charge="-1"/>
      <species id="cpd11536_c" name="11-methyl-dodecanoyl-ACP_C24H45N2O8PRS" compartment="c" boundaryCondition="false" charge="-1"/>
      <species id="cpd01155_c" name="Cadaverine_C5H16N2" compartment="c" boundaryCondition="false" charge="2">
        <notes>
          <html:p>blocked: True</html:p>
        </notes>
      </species>
      <species id="cpd08210_c" name="ADC_C10H10NO5" compartment="c" boundaryCondition="false" charge="-1"/>
      <species id="cpd11491_c" name="3-oxotetradecanoyl-acp_C25H45N2O9PRS" compartment="c" boundaryCondition="false" charge="-1"/>
      <species id="cpd01831_c" name="4-Imidazoleacetate_C5H5N2O2" compartment="c" boundaryCondition="false" charge="-1">
        <notes>
          <html:p>blocked: True</html:p>
        </notes>
      </species>
      <species id="cpd02857_c" name="DAHP_C7H11O10P" compartment="c" boundaryCondition="false" charge="-2"/>
      <species id="cpd02920_c" name="7,8-Dihydropterin_pyrophosphate_C7H9N5O8P2" compartment="c" boundaryCondition="false" charge="-2"/>
      <species id="cpd00205_e" name="K+_K" compartment="e" boundaryCondition="false" charge="1"/>
      <species id="cpd00205_c" name="K+_K" compartment="c" boundaryCondition="false" charge="1"/>
      <species id="cpd00331_c" name="cis-Aconitate_C6H3O6" compartment="c" boundaryCondition="false" charge="-3"/>
      <species id="cpd00229_c" name="Glycolaldehyde_C2H4O2" compartment="c" boundaryCondition="false"/>
      <species id="cpd01646_c" name="2-Isopropylmalate_C7H10O5" compartment="c" boundaryCondition="false" charge="-2"/>
      <species id="cpd00283_c" name="Geranyldiphosphate_C10H18O7P2" compartment="c" boundaryCondition="false" charge="-2"/>
      <species id="cpd00482_c" name="2-Phospho-D-glycerate_C3H5O7P" compartment="c" boundaryCondition="false" charge="-2"/>
      <species id="cpd00760_c" name="2-Methylbutyryl-CoA_C26H41N7O17P3S" compartment="c" boundaryCondition="false" charge="-3"/>
      <species id="cpd01324_c" name="L-Histidinal_C6H10N3O" compartment="c" boundaryCondition="false" charge="1"/>
      <species id="cpd02886_c" name="UDP-3-O-(beta-hydroxymyristoyl)-N-acetylglucosamine_C31H51N3O19P2" compartment="c" boundaryCondition="false" charge="-2"/>
      <species id="cpd11479_c" name="D-3-Hydroxyhexanoyl-[acp]_C17H31N2O9PRS" compartment="c" boundaryCondition="false" charge="-1"/>
      <species id="cpd02074_c" name="2-Oxo-6-aminocaproate_C6H11NO3" compartment="c" boundaryCondition="false">
        <notes>
          <html:p>blocked: True</html:p>
        </notes>
      </species>
      <species id="cpd11593_e" name="ala-L-asp-L_C7H11N2O5" compartment="e" boundaryCondition="false" charge="-1"/>
      <species id="cpd11593_c" name="ala-L-asp-L_C7H11N2O5" compartment="c" boundaryCondition="false" charge="-1"/>
      <species id="cpd00790_c" name="O-Acetyl-L-homoserine_C6H11NO4" compartment="c" boundaryCondition="false"/>
      <species id="cpd15764_c" name="Palmitoyllipoteichoic_acid (n=24), linked, N-acetyl-D-glucosamine_C311H544N24O255P24" compartment="c" boundaryCondition="false" charge="-24">
        <notes>
          <html:p>blocked: True</html:p>
        </notes>
      </species>
      <species id="cpd15540_c" name="Phosphatidylglycerol_dioctadecanoyl_C42H82O10P" compartment="c" boundaryCondition="false" charge="-1"/>
      <species id="cpd00794_e" name="TRHL_C12H22O11" compartment="e" boundaryCondition="false">
        <notes>
          <html:p>blocked: True</html:p>
        </notes>
      </species>
      <species id="cpd00794_c" name="TRHL_C12H22O11" compartment="c" boundaryCondition="false">
        <notes>
          <html:p>blocked: True</html:p>
        </notes>
      </species>
      <species id="cpd02691_c" name="2-methyl-3-hydroxy-butyryl-CoA_C26H41N7O18P3S" compartment="c" boundaryCondition="false" charge="-3"/>
      <species id="cpd00052_c" name="CTP_C9H13N3O14P3" compartment="c" boundaryCondition="false" charge="-3"/>
      <species id="cpd03494_c" name="Undecaprenyl-diphospho-N-acetylmuramoyl-L-alanyl-D-glutamyl-meso-2-6-diaminopimeloyl-D-alanyl-D-alanine_C87H139N7O23P2" compartment="c" boundaryCondition="false" charge="-4"/>
      <species id="cpd11313_c" name="hemeO_C49H56FeN4O5" compartment="c" boundaryCondition="false" charge="-2">
        <notes>
          <html:p>blocked: True</html:p>
        </notes>
      </species>
      <species id="cpd11539_c" name="13-methyl-trans-tetra-dec-2-enoyl-ACP_C26H47N2O8PRS" compartment="c" boundaryCondition="false" charge="-1"/>
      <species id="cpd00122_e" name="N-Acetyl-D-glucosamine_C8H15NO6" compartment="e" boundaryCondition="false">
        <notes>
          <html:p>blocked: True</html:p>
        </notes>
      </species>
      <species id="cpd00122_c" name="N-Acetyl-D-glucosamine_C8H15NO6" compartment="c" boundaryCondition="false">
        <notes>
          <html:p>blocked: True</html:p>
        </notes>
      </species>
      <species id="cpd15560_c" name="Ubiquinone-8_C49H74O4" compartment="c" boundaryCondition="false"/>
      <species id="cpd00224_c" name="arabinose_C5H10O5" compartment="c" boundaryCondition="false">
        <notes>
          <html:p>blocked: True</html:p>
        </notes>
      </species>
      <species id="cpd00118_e" name="Putrescine_C4H14N2" compartment="e" boundaryCondition="false" charge="2"/>
      <species id="cpd00118_c" name="Putrescine_C4H14N2" compartment="c" boundaryCondition="false" charge="2"/>
      <species id="cpd02590_c" name="all-trans-Heptaprenyl_diphosphate_C35H58O7P2" compartment="c" boundaryCondition="false" charge="-2"/>
      <species id="cpd11487_c" name="3-oxodecanoyl-acp_C21H37N2O9PRS" compartment="c" boundaryCondition="false" charge="-1"/>
      <species id="cpd00111_c" name="Oxidized_glutathione_C20H30N6O12S2" compartment="c" boundaryCondition="false" charge="-2"/>
      <species id="cpd00004_c" name="NADH_C21H27N7O14P2" compartment="c" boundaryCondition="false" charge="-2"/>
      <species id="cpd02333_c" name="Quinolinate_C7H3NO4" compartment="c" boundaryCondition="false" charge="-2">
        <notes>
          <html:p>blocked: True</html:p>
        </notes>
      </species>
      <species id="cpd15716_c" name="Diisoheptadecanoylphosphatidylglycerophosphate_C40H78O13P2" compartment="c" boundaryCondition="false" charge="-2"/>
      <species id="cpd00905_c" name="Guanosine_3&apos;,5&apos;-bis(diphosphate)_C10H13N5O17P4" compartment="c" boundaryCondition="false" charge="-4">
        <notes>
          <html:p>blocked: True</html:p>
        </notes>
      </species>
      <species id="cpd15327_c" name="1-hexadecanoyl-sn-glycerol_3-phosphate_C19H38O7P" compartment="c" boundaryCondition="false" charge="-1"/>
      <species id="cpd02835_c" name="UDP-2,3-bis(3-hydroxytetradecanoyl)glucosamine_C43H75N3O20P2" compartment="c" boundaryCondition="false" charge="-2"/>
      <species id="cpd11571_c" name="3-Hydroxyoctodecanoyl-ACP_C29H55N2O9PRS" compartment="c" boundaryCondition="false" charge="-1"/>
      <species id="cpd15432_c" name="core_oligosaccharide lipid A_C176H307N2O100P4" compartment="c" boundaryCondition="false" charge="-7">
        <notes>
          <html:p>blocked: True</html:p>
        </notes>
      </species>
      <species id="cpd00073_e" name="Urea_CH4N2O" compartment="e" boundaryCondition="false"/>
      <species id="cpd00073_c" name="Urea_CH4N2O" compartment="c" boundaryCondition="false"/>
      <species id="cpd02557_c" name="Farnesylfarnesylgeraniol_C40H66O7P2" compartment="c" boundaryCondition="false" charge="-2"/>
      <species id="cpd00424_c" name="Cystathionine_C7H14N2O4S" compartment="c" boundaryCondition="false">
        <notes>
          <html:p>blocked: True</html:p>
        </notes>
      </species>
      <species id="cpd03830_c" name="ADP-D-glycero-D-manno-heptose_C17H25N5O16P2" compartment="c" boundaryCondition="false" charge="-2"/>
      <species id="cpd15766_c" name="Stearoyllipoteichoic_acid (n=24), linked, N-acetyl-D-glucosamine_C315H552N24O255P24" compartment="c" boundaryCondition="false" charge="-24">
        <notes>
          <html:p>blocked: True</html:p>
        </notes>
      </species>
      <species id="cpd00588_e" name="Sorbitol_C6H14O6" compartment="e" boundaryCondition="false">
        <notes>
          <html:p>blocked: True</html:p>
        </notes>
      </species>
      <species id="cpd00588_c" name="Sorbitol_C6H14O6" compartment="c" boundaryCondition="false">
        <notes>
          <html:p>blocked: True</html:p>
        </notes>
      </species>
      <species id="cpd02522_c" name="2-Aminoadipate_6-semialdehyde_C6H11NO3" compartment="c" boundaryCondition="false">
        <notes>
          <html:p>blocked: True</html:p>
        </notes>
      </species>
      <species id="cpd11530_c" name="9-methyl-3-hydroxy-decanoyl-ACP_C22H41N2O9PRS" compartment="c" boundaryCondition="false" charge="-1"/>
      <species id="cpd11438_c" name="fa4_C15H29O2" compartment="c" boundaryCondition="false" charge="-1">
        <notes>
          <html:p>blocked: True</html:p>
        </notes>
      </species>
      <species id="cpd15797_c" name="Isopentadecanoylcardiolipin_(B. subtilis)_C69H132O17P2" compartment="c" boundaryCondition="false" charge="-2">
        <notes>
          <html:p>blocked: True</html:p>
        </notes>
      </species>
      <species id="cpd12139_c" name="Protein_disulfide_C7H9N3O3R2S2" compartment="c" boundaryCondition="false">
        <notes>
          <html:p>blocked: True</html:p>
        </notes>
      </species>
      <species id="cpd00179_e" name="Maltose_C12H22O11" compartment="e" boundaryCondition="false">
        <notes>
          <html:p>blocked: True</html:p>
        </notes>
      </species>
      <species id="cpd00179_c" name="Maltose_C12H22O11" compartment="c" boundaryCondition="false"/>
      <species id="cpd15325_c" name="1-dodecanoyl-sn-glycerol_3-phosphate_C15H30O7P" compartment="c" boundaryCondition="false" charge="-1"/>
      <species id="cpd03448_c" name="2-Octaprenyl-3-methyl-6-methoxy-1,4-benzoquinone_C48H72O3" compartment="c" boundaryCondition="false"/>
      <species id="cpd00430_c" name="PACT_C8H8O2" compartment="c" boundaryCondition="false">
        <notes>
          <html:p>blocked: True</html:p>
        </notes>
      </species>
      <species id="cpd11432_c" name="fa11coa_C38H65N7O17P3S" compartment="c" boundaryCondition="false" charge="-3"/>
      <species id="cpd15770_c" name="Isopentadecanoyllipoteichoic_acid (n=24), linked, N-acetyl-D-glucosamine_C309H540N24O255P24" compartment="c" boundaryCondition="false" charge="-24">
        <notes>
          <html:p>blocked: True</html:p>
        </notes>
      </species>
      <species id="cpd00001_e" name="H2O_H2O" compartment="e" boundaryCondition="false"/>
      <species id="cpd00001_c" name="H2O_H2O" compartment="c" boundaryCondition="false"/>
      <species id="cpd02961_c" name="Dihydroneopterin_C9H13N5O4" compartment="c" boundaryCondition="false"/>
      <species id="cpd00412_c" name="Deoxyuridine_C9H12N2O5" compartment="c" boundaryCondition="false">
        <notes>
          <html:p>blocked: True</html:p>
        </notes>
      </species>
      <species id="cpd02187_c" name="Methacrylyl-CoA_C25H37N7O17P3S" compartment="c" boundaryCondition="false" charge="-3"/>
      <species id="cpd00655_c" name="Dephospho-CoA_C21H33N7O13P2S" compartment="c" boundaryCondition="false" charge="-2"/>
      <species id="cpd15703_c" name="1,2-Diisotetradecanoyl-sn-glycerol_C31H60O5" compartment="c" boundaryCondition="false">
        <notes>
          <html:p>blocked: True</html:p>
        </notes>
      </species>
      <species id="cpd00276_e" name="GLUM_C6H14NO5" compartment="e" boundaryCondition="false" charge="1">
        <notes>
          <html:p>blocked: True</html:p>
        </notes>
      </species>
      <species id="cpd00276_c" name="GLUM_C6H14NO5" compartment="c" boundaryCondition="false" charge="1">
        <notes>
          <html:p>blocked: True</html:p>
        </notes>
      </species>
      <species id="cpd15685_c" name="CDP-1,2-diisotetradecanoylglycerol_C40H71N3O15P2" compartment="c" boundaryCondition="false" charge="-2"/>
      <species id="cpd02893_c" name="5&apos;-Phosphoribosyl-4-carboxy-5-aminoimidazole_C9H13N3O9P" compartment="c" boundaryCondition="false" charge="-1"/>
      <species id="cpd11529_c" name="9-methyl-3-oxo-decanoyl-ACP_C22H39N2O9PRS" compartment="c" boundaryCondition="false" charge="-1"/>
      <species id="cpd00352_c" name="delta1-Piperideine-6-L-carboxylate_C6H8NO2" compartment="c" boundaryCondition="false" charge="-1">
        <notes>
          <html:p>blocked: True</html:p>
        </notes>
      </species>
      <species id="cpd15533_c" name="phosphatidylethanolamine_dioctadecanoyl_C41H82NO8P" compartment="c" boundaryCondition="false"/>
      <species id="cpd00367_c" name="Cytidine_C9H13N3O5" compartment="c" boundaryCondition="false">
        <notes>
          <html:p>blocked: True</html:p>
        </notes>
      </species>
      <species id="cpd11564_c" name="12-methyl-trans-tridec-2-enoyl-ACP_C25H45N2O8PRS" compartment="c" boundaryCondition="false" charge="-1"/>
      <species id="cpd15605_e" name="Gly-Phe_C11H14N2O3" compartment="e" boundaryCondition="false"/>
      <species id="cpd15605_c" name="Gly-Phe_C11H14N2O3" compartment="c" boundaryCondition="false"/>
      <species id="cpd00861_c" name="UDP-N-acetyl-D-mannosamine_C17H25N3O17P2" compartment="c" boundaryCondition="false" charge="-2">
        <notes>
          <html:p>blocked: True</html:p>
        </notes>
      </species>
      <species id="cpd03918_c" name="Adenosyl_cobinamide_C58H85CoN16O11" compartment="c" boundaryCondition="false" charge="2">
        <notes>
          <html:p>blocked: True</html:p>
        </notes>
      </species>
      <species id="cpd15346_c" name="2-Acyl-sn-glycero-3-phosphoglycerol_hexadecanoyl_C22H44O9P" compartment="c" boundaryCondition="false" charge="-1">
        <notes>
          <html:p>blocked: True</html:p>
        </notes>
      </species>
      <species id="cpd00802_c" name="fructose-1-phosphate_C6H12O9P" compartment="c" boundaryCondition="false" charge="-1">
        <notes>
          <html:p>blocked: True</html:p>
        </notes>
      </species>
      <species id="cpd00068_c" name="ITP_C10H12N4O14P3" compartment="c" boundaryCondition="false" charge="-3"/>
      <species id="cpd01620_c" name="Precorrin_2_C42H40N4O16" compartment="c" boundaryCondition="false" charge="-8"/>
      <species id="cpd03666_c" name="2,5-Diamino-6-(5&apos;-triphosphoryl-3&apos;,4&apos;-trihydroxy-2&apos;-oxopentyl)-_amino-4-oxopyrimidine_C9H15N5O14P3" compartment="c" boundaryCondition="false" charge="-3"/>
      <species id="cpd00202_c" name="DMAPP_C5H10O7P2" compartment="c" boundaryCondition="false" charge="-2"/>
      <species id="cpd00809_c" name="O-Phospho-L-homoserine_C4H9NO6P" compartment="c" boundaryCondition="false" charge="-1"/>
      <species id="cpd03063_c" name="3-Aminoisobutanoate_C4H9NO2" compartment="c" boundaryCondition="false">
        <notes>
          <html:p>blocked: True</html:p>
        </notes>
      </species>
      <species id="cpd15500_c" name="Menaquinone_8_C51H72O2" compartment="c" boundaryCondition="false"/>
      <species id="cpd02693_c" name="3-Isopropylmalate_C7H10O5" compartment="c" boundaryCondition="false" charge="-2"/>
      <species id="cpd02431_c" name="1-Pyrroline-5-carboxylate_C5H6NO2" compartment="c" boundaryCondition="false" charge="-1"/>
      <species id="cpd00100_c" name="Glycerol_C3H8O3" compartment="c" boundaryCondition="false"/>
      <species id="cpd02375_c" name="Adenylosuccinate_C14H15N5O11P" compartment="c" boundaryCondition="false" charge="-3"/>
      <species id="cpd00491_c" name="D-mannitol-1-phosphate_C6H14O9P" compartment="c" boundaryCondition="false" charge="-1">
        <notes>
          <html:p>blocked: True</html:p>
        </notes>
      </species>
      <species id="cpd00223_c" name="Glycerate_C3H5O4" compartment="c" boundaryCondition="false" charge="-1"/>
      <species id="cpd00203_c" name="1,3-Bisphospho-D-glycerate_C3H6O10P2" compartment="c" boundaryCondition="false" charge="-2"/>
      <species id="cpd15542_c" name="Phosphatidylglycerophosphate_didodecanoyl_C30H58O13P2" compartment="c" boundaryCondition="false" charge="-2"/>
      <species id="cpd00035_c" name="L-Alanine_C3H7NO2" compartment="c" boundaryCondition="false"/>
      <species id="cpd04539_c" name="2-Amino-3-oxo-4-phosphonooxybutyrate_C4H7NO7P" compartment="c" boundaryCondition="false" charge="-1"/>
      <species id="cpd01399_c" name="Maltotetraose_C24H42O21" compartment="c" boundaryCondition="false">
        <notes>
          <html:p>blocked: True</html:p>
        </notes>
      </species>
      <species id="cpd02465_c" name="tetrahydrodipicolinate_C7H7NO4" compartment="c" boundaryCondition="false" charge="-2"/>
      <species id="cpd15499_c" name="Menaquinol_8_C51H74O2" compartment="c" boundaryCondition="false"/>
      <species id="cpd15316_c" name="1-Acyl-sn-glycero-3-phosphoethanolamine_hexadecanoyl_C21H44NO7P" compartment="c" boundaryCondition="false"/>
      <species id="cpd00215_c" name="Pyridoxal_C8H9NO3" compartment="c" boundaryCondition="false">
        <notes>
          <html:p>blocked: True</html:p>
        </notes>
      </species>
      <species id="cpd15765_c" name="Myristoyllipoteichoic_acid (n=24), linked, N-acetyl-D-glucosamine_C307H536N24O255P24" compartment="c" boundaryCondition="false" charge="-24">
        <notes>
          <html:p>blocked: True</html:p>
        </notes>
      </species>
      <species id="cpd15665_c" name="Peptidoglycan_polymer (n subunits)_C80H125N16O42R" compartment="c" boundaryCondition="false" charge="-4">
        <notes>
          <html:p>blocked: True</html:p>
        </notes>
      </species>
      <species id="cpd00012_c" name="PPi_H2O7P2" compartment="c" boundaryCondition="false" charge="-2"/>
      <species id="cpd02611_c" name="N-Acetyl-D-glucosamine1-phosphate_C8H15NO9P" compartment="c" boundaryCondition="false" charge="-1"/>
      <species id="cpd00054_c" name="L-Serine_C3H7NO3" compartment="c" boundaryCondition="false"/>
      <species id="cpd00137_c" name="Citrate_C6H5O7" compartment="c" boundaryCondition="false" charge="-3"/>
      <species id="cpd15554_c" name="phosphatidylserine_ditetradec-7-enoyl_C34H60NO10P" compartment="c" boundaryCondition="false" charge="-2">
        <notes>
          <html:p>blocked: True</html:p>
        </notes>
      </species>
      <species id="cpd11509_c" name="10-methyl-3-hydroxy-dodecanoyl-ACP_C24H45N2O9PRS" compartment="c" boundaryCondition="false" charge="-1"/>
      <species id="cpd15340_c" name="2-Acyl-sn-glycero-3-phosphoethanolamine_hexadec-9-enoyl_C21H42NO7P" compartment="c" boundaryCondition="false">
        <notes>
          <html:p>blocked: True</html:p>
        </notes>
      </species>
      <species id="cpd15776_c" name="Isoheptadecanoyllipoteichoic_acid (n=24), linked, D-alanine substituted_C193H356N24O159P24" compartment="c" boundaryCondition="false" charge="-24">
        <notes>
          <html:p>blocked: True</html:p>
        </notes>
      </species>
      <species id="cpd03584_c" name="UDP-3-O-(beta-hydroxymyristoyl)-D-glucosamine_C29H50N3O18P2" compartment="c" boundaryCondition="false" charge="-1"/>
      <species id="cpd15423_c" name="CDP-1,2-ditetradecanoylglycerol_C40H71N3O15P2" compartment="c" boundaryCondition="false" charge="-2"/>
      <species id="cpd11544_c" name="15-methyl-hexa-decanoyl-ACP_C28H53N2O8PRS" compartment="c" boundaryCondition="false" charge="-1"/>
      <species id="cpd03585_c" name="KDO-lipid_IV(A)_C76H139N2O30P2" compartment="c" boundaryCondition="false" charge="-3"/>
      <species id="cpd11514_c" name="12-methyl-trans-tetra-dec-2-enoyl-ACP_C26H47N2O8PRS" compartment="c" boundaryCondition="false" charge="-1"/>
      <species id="cpd11830_c" name="S-Aminomethyldihydrolipoylprotein_C2H7NRS2" compartment="c" boundaryCondition="false" charge="1"/>
      <species id="cpd15791_c" name="Palmitoylcardiolipin_(B. subtilis)_C73H140O17P2" compartment="c" boundaryCondition="false" charge="-2">
        <notes>
          <html:p>blocked: True</html:p>
        </notes>
      </species>
      <species id="cpd01012_e" name="Cd2+_Cd" compartment="e" boundaryCondition="false" charge="2"/>
      <species id="cpd01012_c" name="Cd2+_Cd" compartment="c" boundaryCondition="false" charge="2">
        <notes>
          <html:p>blocked: True</html:p>
        </notes>
      </species>
      <species id="cpd00822_c" name="O-Succinyl-L-homoserine_C8H12NO6" compartment="c" boundaryCondition="false" charge="-1">
        <notes>
          <html:p>blocked: True</html:p>
        </notes>
      </species>
      <species id="cpd00287_c" name="3-Oxo-2-methylpropanoate_C4H5O3" compartment="c" boundaryCondition="false" charge="-1"/>
      <species id="cpd00025_c" name="H2O2_H2O2" compartment="c" boundaryCondition="false"/>
      <species id="cpd15727_c" name="Diisohexadecanoylphosphatidylglycerol_C38H74O10P" compartment="c" boundaryCondition="false" charge="-1"/>
      <species id="cpd11574_e" name="Molybdate_H2MoO4" compartment="e" boundaryCondition="false"/>
      <species id="cpd11574_c" name="Molybdate_H2MoO4" compartment="c" boundaryCondition="false">
        <notes>
          <html:p>blocked: True</html:p>
        </notes>
      </species>
      <species id="cpd00293_c" name="N-Acetyl-D-glucosamine_6-phosphate_C8H15NO9P" compartment="c" boundaryCondition="false" charge="-1">
        <notes>
          <html:p>blocked: True</html:p>
        </notes>
      </species>
      <species id="cpd11464_c" name="Butyryl-ACP_C15H27N2O8PRS" compartment="c" boundaryCondition="false" charge="-1"/>
      <species id="cpd00121_c" name="L-Inositol_C6H12O6" compartment="c" boundaryCondition="false"/>
      <species id="cpd00810_c" name="Orotidylic_acid_C10H11N2O11P" compartment="c" boundaryCondition="false" charge="-2"/>
      <species id="cpd15414_c" name="d-biotin_d-sulfoxide_C10H15N2O4S" compartment="c" boundaryCondition="false" charge="-1"/>
      <species id="cpd00386_c" name="D-Malate_C4H4O5" compartment="c" boundaryCondition="false" charge="-2">
        <notes>
          <html:p>blocked: True</html:p>
        </notes>
      </species>
      <species id="cpd15555_c" name="phosphatidylserine_dihexadecanoyl_C38H72NO10P" compartment="c" boundaryCondition="false" charge="-2">
        <notes>
          <html:p>blocked: True</html:p>
        </notes>
      </species>
      <species id="cpd00531_e" name="Hg2+_Hg" compartment="e" boundaryCondition="false" charge="2"/>
      <species id="cpd00531_c" name="Hg2+_Hg" compartment="c" boundaryCondition="false" charge="2">
        <notes>
          <html:p>blocked: True</html:p>
        </notes>
      </species>
      <species id="cpd00446_c" name="cAMP_C10H11N5O6P" compartment="c" boundaryCondition="false" charge="-1">
        <notes>
          <html:p>blocked: True</html:p>
        </notes>
      </species>
      <species id="cpd00931_c" name="5-Amino-6--5-phosphoribosylaminouracil_C9H14N4O9P" compartment="c" boundaryCondition="false" charge="-1"/>
      <species id="cpd11542_c" name="15-methyl-3-hydroxy-hexa-decanoyl-ACP_C28H53N2O9PRS" compartment="c" boundaryCondition="false" charge="-1"/>
      <species id="cpd03607_c" name="4-(Phosphonooxy)-threonine_C4H9NO7P" compartment="c" boundaryCondition="false" charge="-1"/>
      <species id="cpd02720_c" name="5-Amino-6--5-phosphoribitylaminouracil_C9H16N4O9P" compartment="c" boundaryCondition="false" charge="-1"/>
      <species id="cpd11501_c" name="6-methyl-3-hydroxy-octanoyl-ACP_C20H37N2O9PRS" compartment="c" boundaryCondition="false" charge="-1"/>
      <species id="cpd00072_c" name="Fructose-6-phosphate_C6H12O9P" compartment="c" boundaryCondition="false" charge="-1"/>
      <species id="cpd00061_c" name="PEP_C3H3O6P" compartment="c" boundaryCondition="false" charge="-2"/>
      <species id="cpd11563_c" name="12-methyl-3-hydroxy-tridecanoyl-ACP_C25H47N2O9PRS" compartment="c" boundaryCondition="false" charge="-1"/>
      <species id="cpd11555_c" name="8-methyl-3-hydroxy-nonanoyl-ACP_C21H39N2O9PRS" compartment="c" boundaryCondition="false" charge="-1"/>
      <species id="cpd11565_c" name="12-methyl-tridecanoyl-ACP_C25H47N2O8PRS" compartment="c" boundaryCondition="false" charge="-1"/>
      <species id="cpd09844_c" name="(3S)-3-Hydroxyadipyl-CoA_C27H40N7O20P3S" compartment="c" boundaryCondition="false" charge="-4">
        <notes>
          <html:p>blocked: True</html:p>
        </notes>
      </species>
      <species id="cpd01662_c" name="Butanoylphosphate_C4H8O5P" compartment="c" boundaryCondition="false" charge="-1">
        <notes>
          <html:p>blocked: True</html:p>
        </notes>
      </species>
      <species id="cpd00338_c" name="5-Aminolevulinate_C5H9NO3" compartment="c" boundaryCondition="false"/>
      <species id="cpd00525_c" name="UDP-N-acetylmuramoyl-L-alanyl-D-glutamate_C28H39N5O23P2" compartment="c" boundaryCondition="false" charge="-4"/>
      <species id="cpd11493_c" name="ACP_C11H21N2O7PRS" compartment="c" boundaryCondition="false" charge="-1"/>
      <species id="cpd01329_c" name="Maltohexaose_C36H62O31" compartment="c" boundaryCondition="false">
        <notes>
          <html:p>blocked: True</html:p>
        </notes>
      </species>
      <species id="cpd11581_e" name="gly-asn-L_C6H11N3O4" compartment="e" boundaryCondition="false"/>
      <species id="cpd11581_c" name="gly-asn-L_C6H11N3O4" compartment="c" boundaryCondition="false"/>
      <species id="cpd15488_c" name="heptosyl-phospho-heptosyl-heptosyl-kdo2-lipidA_C131H234N2O60P3" compartment="c" boundaryCondition="false" charge="-5">
        <notes>
          <html:p>blocked: True</html:p>
        </notes>
      </species>
      <species id="cpd01092_c" name="Allantoin_C4H6N4O3" compartment="c" boundaryCondition="false"/>
      <species id="cpd00764_c" name="7-8-Diaminononanoate_C9H21N2O2" compartment="c" boundaryCondition="false" charge="1"/>
      <species id="cpd03129_c" name="(2E)-Decenoyl-CoA_C31H49N7O17P3S" compartment="c" boundaryCondition="false" charge="-3"/>
      <species id="cpd00492_e" name="N-Acetyl-D-mannosamine_C8H15NO6" compartment="e" boundaryCondition="false">
        <notes>
          <html:p>blocked: True</html:p>
        </notes>
      </species>
      <species id="cpd00492_c" name="N-Acetyl-D-mannosamine_C8H15NO6" compartment="c" boundaryCondition="false">
        <notes>
          <html:p>blocked: True</html:p>
        </notes>
      </species>
      <species id="cpd02654_c" name="4-Methyl-5--2-phosphoethyl-thiazole_C6H9NO4PS" compartment="c" boundaryCondition="false" charge="-1">
        <notes>
          <html:p>blocked: True</html:p>
        </notes>
      </species>
      <species id="cpd00008_c" name="ADP_C10H13N5O10P2" compartment="c" boundaryCondition="false" charge="-2"/>
      <species id="cpd02201_c" name="4-phosphopantothenate_C9H16NO8P" compartment="c" boundaryCondition="false" charge="-2"/>
      <species id="cpd03049_c" name="2-Hydroxyethyl-ThPP_C14H21N4O8P2S" compartment="c" boundaryCondition="false" charge="-1"/>
      <species id="cpd00327_c" name="strcoa_C39H67N7O17P3S" compartment="c" boundaryCondition="false" charge="-3"/>
      <species id="cpd03608_c" name="4-Hydroxy-L-threonine_C4H9NO4" compartment="c" boundaryCondition="false">
        <notes>
          <html:p>blocked: True</html:p>
        </notes>
      </species>
      <species id="cpd15771_c" name="Anteisopentadecanoyllipoteichoic_acid (n=24), linked, N-acetyl-D-glucosamine_C309H540N24O255P24" compartment="c" boundaryCondition="false" charge="-24">
        <notes>
          <html:p>blocked: True</html:p>
        </notes>
      </species>
      <species id="cpd11533_c" name="11-methyl-3-oxo-dodecanoyl-ACP_C24H43N2O9PRS" compartment="c" boundaryCondition="false" charge="-1"/>
      <species id="cpd00507_c" name="Glycerophosphocholine_C8H20NO6P" compartment="c" boundaryCondition="false">
        <notes>
          <html:p>blocked: True</html:p>
        </notes>
      </species>
      <species id="cpd00971_e" name="Na+_Na" compartment="e" boundaryCondition="false" charge="1"/>
      <species id="cpd00971_c" name="Na+_Na" compartment="c" boundaryCondition="false" charge="1">
        <notes>
          <html:p>blocked: True</html:p>
        </notes>
      </species>
      <species id="cpd01793_c" name="2,5-diketo-D-gluconate_C6H7O7" compartment="c" boundaryCondition="false" charge="-1">
        <notes>
          <html:p>blocked: True</html:p>
        </notes>
      </species>
      <species id="cpd02738_c" name="5-Methyltetrahydropteroyltri-L-glutamate_C30H35N9O12" compartment="c" boundaryCondition="false" charge="-4"/>
      <species id="cpd00268_e" name="H2S2O3_O3S2" compartment="e" boundaryCondition="false" charge="-2"/>
      <species id="cpd00268_c" name="H2S2O3_O3S2" compartment="c" boundaryCondition="false" charge="-2"/>
      <species id="cpd02125_c" name="Tiglyl-CoA_C26H39N7O17P3S" compartment="c" boundaryCondition="false" charge="-3"/>
      <species id="cpd00516_c" name="meso-2,6-Diaminopimelate_C7H14N2O4" compartment="c" boundaryCondition="false"/>
      <species id="cpd01298_c" name="Aminoacetone_C3H8NO" compartment="c" boundaryCondition="false" charge="1">
        <notes>
          <html:p>blocked: True</html:p>
        </notes>
      </species>
      <species id="cpd11558_c" name="10-methyl-3-oxo-undecanoyl-ACP_C23H41N2O9PRS" compartment="c" boundaryCondition="false" charge="-1"/>
      <species id="cpd00098_e" name="Choline_C5H14NO" compartment="e" boundaryCondition="false" charge="1"/>
      <species id="cpd00098_c" name="Choline_C5H14NO" compartment="c" boundaryCondition="false" charge="1"/>
      <species id="cpd00423_e" name="Vitamin_B12r_C62H89CoN13O14P" compartment="e" boundaryCondition="false" charge="1"/>
      <species id="cpd00423_c" name="Vitamin_B12r_C62H89CoN13O14P" compartment="c" boundaryCondition="false" charge="1">
        <notes>
          <html:p>blocked: True</html:p>
        </notes>
      </species>
      <species id="cpd00924_c" name="AppppA_C20H24N10O19P4" compartment="c" boundaryCondition="false" charge="-4">
        <notes>
          <html:p>blocked: True</html:p>
        </notes>
      </species>
      <species id="cpd01977_c" name="4-Phospho-L-aspartate_C4H7NO7P" compartment="c" boundaryCondition="false" charge="-1"/>
      <species id="cpd15534_c" name="phosphatidylethanolamine_dioctadec-11-enoyl_C41H78NO8P" compartment="c" boundaryCondition="false"/>
      <species id="cpd11431_c" name="fa11_C17H33O2" compartment="c" boundaryCondition="false" charge="-1">
        <notes>
          <html:p>blocked: True</html:p>
        </notes>
      </species>
      <species id="cpd09813_c" name="4-Hydroxymethylcatechol_C7H8O3" compartment="c" boundaryCondition="false">
        <notes>
          <html:p>blocked: True</html:p>
        </notes>
      </species>
      <species id="cpd15328_c" name="1-octadec-11-enoyl-sn-glycerol_3-phosphate_C21H40O7P" compartment="c" boundaryCondition="false" charge="-1"/>
      <species id="cpd00235_c" name="D-Mannose6-phosphate_C6H12O9P" compartment="c" boundaryCondition="false" charge="-1">
        <notes>
          <html:p>blocked: True</html:p>
        </notes>
      </species>
      <species id="cpd00106_e" name="Fumarate_C4H2O4" compartment="e" boundaryCondition="false" charge="-2"/>
      <species id="cpd00106_c" name="Fumarate_C4H2O4" compartment="c" boundaryCondition="false" charge="-2"/>
      <species id="cpd15355_c" name="2-hexadecanoyl-sn-glycerol_3-phosphate_C19H38O7P" compartment="c" boundaryCondition="false" charge="-1">
        <notes>
          <html:p>blocked: True</html:p>
        </notes>
      </species>
      <species id="cpd11523_c" name="5-methyl-trans-hex-2-enoyl-ACP_C18H31N2O8PRS" compartment="c" boundaryCondition="false" charge="-1"/>
      <species id="cpd00060_e" name="L-Methionine_C5H11NO2S" compartment="e" boundaryCondition="false"/>
      <species id="cpd00060_c" name="L-Methionine_C5H11NO2S" compartment="c" boundaryCondition="false"/>
      <species id="cpd15694_c" name="Diisohexadecanoylphosphatidylserine_C38H72NO10P" compartment="c" boundaryCondition="false" charge="-2">
        <notes>
          <html:p>blocked: True</html:p>
        </notes>
      </species>
      <species id="cpd00048_e" name="Sulfate_O4S" compartment="e" boundaryCondition="false" charge="-2"/>
      <species id="cpd00048_c" name="Sulfate_O4S" compartment="c" boundaryCondition="false" charge="-2">
        <notes>
          <html:p>blocked: True</html:p>
        </notes>
      </species>
      <species id="cpd00036_e" name="Succinate_C4H4O4" compartment="e" boundaryCondition="false" charge="-2"/>
      <species id="cpd00036_c" name="Succinate_C4H4O4" compartment="c" boundaryCondition="false" charge="-2"/>
      <species id="cpd01644_c" name="2-Hydroxymuconate_C6H4O5" compartment="c" boundaryCondition="false" charge="-2">
        <notes>
          <html:p>blocked: True</html:p>
        </notes>
      </species>
      <species id="cpd11508_c" name="10-methyl-3-oxo-dodecanoyl-ACP_C24H43N2O9PRS" compartment="c" boundaryCondition="false" charge="-1"/>
      <species id="cpd08615_c" name="1-Hydroxy-2-methyl-2-butenyl_4-diphosphate_C5H10O8P2" compartment="c" boundaryCondition="false" charge="-2"/>
      <species id="cpd11489_c" name="3-oxododecanoyl-acp_C23H41N2O9PRS" compartment="c" boundaryCondition="false" charge="-1"/>
      <species id="cpd02147_c" name="4-Phosphoerythronate_C4H7O8P" compartment="c" boundaryCondition="false" charge="-2"/>
      <species id="cpd15357_c" name="2-octadec-11-enoyl-sn-glycerol_3-phosphate_C21H40O7P" compartment="c" boundaryCondition="false" charge="-1">
        <notes>
          <html:p>blocked: True</html:p>
        </notes>
      </species>
      <species id="cpd03124_c" name="Hexanoyl-CoA_C27H43N7O17P3S" compartment="c" boundaryCondition="false" charge="-3"/>
      <species id="cpd00292_c" name="HMG-CoA_C27H40N7O20P3S" compartment="c" boundaryCondition="false" charge="-4"/>
      <species id="cpd00136_c" name="4-Hydroxybenzoate_C7H5O3" compartment="c" boundaryCondition="false" charge="-1"/>
      <species id="cpd00731_c" name="Ala-Ala_C6H12N2O3" compartment="c" boundaryCondition="false"/>
      <species id="cpd11482_c" name="(R)-3-Hydroxydecanoyl-[acyl-carrier_protein]_C21H39N2O9PRS" compartment="c" boundaryCondition="false" charge="-1"/>
      <species id="cpd00186_c" name="D-Glutamate_C5H8NO4" compartment="c" boundaryCondition="false" charge="-1"/>
      <species id="cpd15798_c" name="Anteisopentadecanoylcardiolipin_(B. subtilis)_C69H132O17P2" compartment="c" boundaryCondition="false" charge="-2">
        <notes>
          <html:p>blocked: True</html:p>
        </notes>
      </species>
      <species id="cpd02069_c" name="3-Phosphonooxypyruvate_C3H3O7P" compartment="c" boundaryCondition="false" charge="-2"/>
      <species id="cpd15324_c" name="1-Acyl-sn-glycero-3-phosphoglycerol_octadec-11-enoyl_C24H46O9P" compartment="c" boundaryCondition="false" charge="-1">
        <notes>
          <html:p>blocked: True</html:p>
        </notes>
      </species>
      <species id="cpd11477_c" name="(2E)-Hexadecenoyl-[acp]_C27H49N2O8PRS" compartment="c" boundaryCondition="false" charge="-1"/>
      <species id="cpd11562_c" name="12-methyl-3-oxo-tridecanoyl-ACP_C25H45N2O9PRS" compartment="c" boundaryCondition="false" charge="-1"/>
      <species id="cpd17041_c" name="Protein_biosynthesis_" compartment="c" boundaryCondition="false"/>
      <species id="cpd15378_c" name="4-Hydroxy-benzylalcohol_C7H8O2" compartment="c" boundaryCondition="false">
        <notes>
          <html:p>blocked: True</html:p>
        </notes>
      </species>
      <species id="cpd15754_c" name="Isohexadecanoyllipoteichoic_acid (n=24), linked, unsubstituted_C119H232O135P24" compartment="c" boundaryCondition="false" charge="-24">
        <notes>
          <html:p>blocked: True</html:p>
        </notes>
      </species>
      <species id="cpd00024_c" name="2-Oxoglutarate_C5H4O5" compartment="c" boundaryCondition="false" charge="-2"/>
      <species id="cpd15725_c" name="Diisopentadecanoylphosphatidylglycerol_C36H70O10P" compartment="c" boundaryCondition="false" charge="-1"/>
      <species id="cpd00860_c" name="S-Succinyldihydrolipoamide_C12H20NO4S2" compartment="c" boundaryCondition="false" charge="-1"/>
      <species id="cpd02642_c" name="N-5-phosphoribosyl-anthranilate_C12H14NO9P" compartment="c" boundaryCondition="false" charge="-2"/>
      <species id="cpd00002_c" name="ATP_C10H13N5O13P3" compartment="c" boundaryCondition="false" charge="-3"/>
      <species id="cpd15773_c" name="Palmitoyllipoteichoic_acid (n=24), linked, D-alanine substituted_C191H352N24O159P24" compartment="c" boundaryCondition="false" charge="-24">
        <notes>
          <html:p>blocked: True</html:p>
        </notes>
      </species>
      <species id="cpd15420_c" name="CDP-1,2-dioctadec-11-enoylglycerol_C48H83N3O15P2" compartment="c" boundaryCondition="false" charge="-2"/>
      <species id="cpd11225_c" name="3-4-dihydroxy-2-butanone4-phosphate_C4H8O6P" compartment="c" boundaryCondition="false" charge="-1"/>
      <species id="cpd15343_c" name="2-Acyl-sn-glycero-3-phosphoglycerol_dodecanoyl_C18H36O9P" compartment="c" boundaryCondition="false" charge="-1">
        <notes>
          <html:p>blocked: True</html:p>
        </notes>
      </species>
      <species id="cpd11547_c" name="4-methyl-3-hydroxy-pentanoyl-ACP_C17H31N2O9PRS" compartment="c" boundaryCondition="false" charge="-1"/>
      <species id="cpd11507_c" name="8-methyl-decanoyl-ACP_C22H41N2O8PRS" compartment="c" boundaryCondition="false" charge="-1"/>
      <species id="cpd15543_c" name="Phosphatidylglycerophosphate_ditetradecanoyl_C34H66O13P2" compartment="c" boundaryCondition="false" charge="-2"/>
      <species id="cpd00254_e" name="Mg_Mg" compartment="e" boundaryCondition="false" charge="2"/>
      <species id="cpd00254_c" name="Mg_Mg" compartment="c" boundaryCondition="false" charge="2"/>
      <species id="cpd00019_c" name="S-Adenosyl-homocysteine_C14H20N6O5S" compartment="c" boundaryCondition="false"/>
      <species id="cpd11481_c" name="R-3-hydroxypalmitoyl-acyl-carrierprotein-_C27H51N2O9PRS" compartment="c" boundaryCondition="false" charge="-1"/>
      <species id="cpd15477_c" name="glucosyl-glucosyl-galactosyl-glucosyl-inner_core oligosaccharide lipid A_C169H295N2O94P4" compartment="c" boundaryCondition="false" charge="-7">
        <notes>
          <html:p>blocked: True</html:p>
        </notes>
      </species>
      <species id="cpd00157_c" name="Glycerone_C3H6O3" compartment="c" boundaryCondition="false">
        <notes>
          <html:p>blocked: True</html:p>
        </notes>
      </species>
      <species id="cpd01080_c" name="ocdca_C18H35O2" compartment="c" boundaryCondition="false" charge="-1"/>
      <species id="cpd11546_c" name="4-methyl-3-oxo-pentanoyl-ACP_C17H29N2O9PRS" compartment="c" boundaryCondition="false" charge="-1"/>
      <species id="cpd11554_c" name="8-methyl-3-oxo-nonanoyl-ACP_C21H37N2O9PRS" compartment="c" boundaryCondition="false" charge="-1"/>
      <species id="cpd00149_e" name="Co2+_Co" compartment="e" boundaryCondition="false" charge="2"/>
      <species id="cpd00149_c" name="Co2+_Co" compartment="c" boundaryCondition="false" charge="2"/>
      <species id="cpd02612_c" name="N-Acetylmannosamine_6-phosphate_C8H15NO9P" compartment="c" boundaryCondition="false" charge="-1">
        <notes>
          <html:p>blocked: True</html:p>
        </notes>
      </species>
      <species id="cpd03114_c" name="3-Oxopalmitoyl-CoA_C37H61N7O18P3S" compartment="c" boundaryCondition="false" charge="-3"/>
      <species id="cpd02024_c" name="Phosphonoacetaldehyde_C2H3O4P" compartment="c" boundaryCondition="false" charge="-2">
        <notes>
          <html:p>blocked: True</html:p>
        </notes>
      </species>
      <species id="cpd11583_e" name="Ala-Leu_C9H18N2O3" compartment="e" boundaryCondition="false"/>
      <species id="cpd11583_c" name="Ala-Leu_C9H18N2O3" compartment="c" boundaryCondition="false"/>
      <species id="cpd15347_c" name="2-Acyl-sn-glycero-3-phosphoglycerol_hexadec-9-enoyl_C22H42O9P" compartment="c" boundaryCondition="false" charge="-1">
        <notes>
          <html:p>blocked: True</html:p>
        </notes>
      </species>
      <species id="cpd01871_c" name="3-Methylcatechol_C7H8O2" compartment="c" boundaryCondition="false">
        <notes>
          <html:p>blocked: True</html:p>
        </notes>
      </species>
      <species id="cpd00101_c" name="ribose-5-phosphate_C5H10O8P" compartment="c" boundaryCondition="false" charge="-1"/>
      <species id="cpd00146_c" name="Carbamoylphosphate_CH3NO5P" compartment="c" boundaryCondition="false" charge="-1"/>
      <species id="cpd00830_c" name="4-Hydroxy-2-oxoglutarate_C5H4O6" compartment="c" boundaryCondition="false" charge="-2">
        <notes>
          <html:p>blocked: True</html:p>
        </notes>
      </species>
      <species id="cpd00873_c" name="Nicotinate_ribonucleotide_C11H13NO9P" compartment="c" boundaryCondition="false" charge="-1"/>
      <species id="cpd00214_c" name="Palmitate_C16H31O2" compartment="c" boundaryCondition="false" charge="-1"/>
      <species id="cpd02120_c" name="Dihydrodipicolinate_C7H5NO4" compartment="c" boundaryCondition="false" charge="-2"/>
      <species id="cpd15792_c" name="Myristoylcardiolipin_(B. subtilis)_C65H124O17P2" compartment="c" boundaryCondition="false" charge="-2">
        <notes>
          <html:p>blocked: True</html:p>
        </notes>
      </species>
      <species id="cpd00876_c" name="3-Hydroxyisobutyrate_C4H7O3" compartment="c" boundaryCondition="false" charge="-1"/>
      <species id="cpd00596_c" name="Oxalurate_C3H3N2O4" compartment="c" boundaryCondition="false" charge="-1"/>
      <species id="cpd00011_e" name="CO2_CO2" compartment="e" boundaryCondition="false"/>
      <species id="cpd00011_c" name="CO2_CO2" compartment="c" boundaryCondition="false"/>
      <species id="cpd00095_c" name="Glycerone-phosphate_C3H6O6P" compartment="c" boundaryCondition="false" charge="-1"/>
      <species id="cpd11515_c" name="12-methyl-tetra-decanoyl-ACP_C26H49N2O8PRS" compartment="c" boundaryCondition="false" charge="-1"/>
      <species id="cpd11576_e" name="L-methionine_R-oxide_C5H11NO3S" compartment="e" boundaryCondition="false"/>
      <species id="cpd11576_c" name="L-methionine_R-oxide_C5H11NO3S" compartment="c" boundaryCondition="false">
        <notes>
          <html:p>blocked: True</html:p>
        </notes>
      </species>
      <species id="cpd00080_e" name="Glycerol-3-phosphate_C3H8O6P" compartment="e" boundaryCondition="false" charge="-1"/>
      <species id="cpd00080_c" name="Glycerol-3-phosphate_C3H8O6P" compartment="c" boundaryCondition="false" charge="-1"/>
      <species id="cpd03492_c" name="Undecaprenyl-diphospho-N-acetylmuramoyl-(N-acetylglucosamine)-L-alanyl-D-isoglutaminyl-L-lysyl-D-alanyl-D-alanine_C94H155N9O25P2" compartment="c" boundaryCondition="false" charge="-2">
        <notes>
          <html:p>blocked: True</html:p>
        </notes>
      </species>
      <species id="cpd00906_c" name="all-trans-Hexaprenyl_diphosphate_C30H50O7P2" compartment="c" boundaryCondition="false" charge="-2"/>
      <species id="cpd01335_c" name="Octanoyl-CoA_C29H47N7O17P3S" compartment="c" boundaryCondition="false" charge="-3"/>
      <species id="cpd03572_c" name="(S)-3-Hydroxyisobutyryl-CoA_C25H39N7O18P3S" compartment="c" boundaryCondition="false" charge="-3"/>
      <species id="cpd15726_c" name="Dianteisopentadecanoylphosphatidylglycerol_C36H70O10P" compartment="c" boundaryCondition="false" charge="-1"/>
      <species id="cpd15469_c" name="galactosyl-glucosyl-inner_core oligosaccharide lipid A_C157H275N2O84P4" compartment="c" boundaryCondition="false" charge="-7">
        <notes>
          <html:p>blocked: True</html:p>
        </notes>
      </species>
      <species id="cpd00222_e" name="GLCN_C6H11O7" compartment="e" boundaryCondition="false" charge="-1">
        <notes>
          <html:p>blocked: True</html:p>
        </notes>
      </species>
      <species id="cpd00222_c" name="GLCN_C6H11O7" compartment="c" boundaryCondition="false" charge="-1">
        <notes>
          <html:p>blocked: True</html:p>
        </notes>
      </species>
      <species id="cpd15684_c" name="CDP-1,2-dianteisoheptadecanoylglycerol_C46H83N3O15P2" compartment="c" boundaryCondition="false" charge="-2"/>
      <species id="cpd00504_c" name="LL-2,6-Diaminopimelate_C7H14N2O4" compartment="c" boundaryCondition="false"/>
      <species id="cpd15666_c" name="Peptidoglycan_polymer (n-1 subunits)_C40H63N8O21R" compartment="c" boundaryCondition="false" charge="-2">
        <notes>
          <html:p>blocked: True</html:p>
        </notes>
      </species>
      <species id="cpd00241_c" name="dGTP_C10H13N5O13P3" compartment="c" boundaryCondition="false" charge="-3"/>
      <species id="cpd02605_c" name="2-isopropyl-3-oxosuccinate_C7H8O5" compartment="c" boundaryCondition="false" charge="-2"/>
      <species id="cpd15718_c" name="Diisotetradecanoylphosphatidylglycerophosphate_C34H66O13P2" compartment="c" boundaryCondition="false" charge="-2"/>
      <species id="cpd02993_c" name="Lipid_IV(A)_C68H128N2O23P2" compartment="c" boundaryCondition="false" charge="-2"/>
      <species id="cpd11494_c" name="Acetyl-ACP_C13H23N2O8PRS" compartment="c" boundaryCondition="false" charge="-1"/>
      <species id="cpd00130_c" name="L-Malate_C4H4O5" compartment="c" boundaryCondition="false" charge="-2"/>
      <species id="cpd03560_c" name="Propionyladenylate_C13H17N5O8P" compartment="c" boundaryCondition="false" charge="-1"/>
      <species id="cpd00071_c" name="Acetaldehyde_C2H4O" compartment="c" boundaryCondition="false"/>
      <species id="cpd14699_c" name="S-(3-Methylbutanoyl)-dihydrolipoamide-E_C13H25NO2S2" compartment="c" boundaryCondition="false"/>
      <species id="cpd00026_c" name="UDP-glucose_C15H22N2O17P2" compartment="c" boundaryCondition="false" charge="-2"/>
      <species id="cpd03128_c" name="Decanoyl-CoA_C31H51N7O17P3S" compartment="c" boundaryCondition="false" charge="-3"/>
      <species id="cpd15419_c" name="CDP-1,2-dihexadecanoylglycerol_C44H79N3O15P2" compartment="c" boundaryCondition="false" charge="-2"/>
      <species id="cpd15489_c" name="inner_core oligosaccharide lipid A_C145H255N2O74P4" compartment="c" boundaryCondition="false" charge="-7">
        <notes>
          <html:p>blocked: True</html:p>
        </notes>
      </species>
      <species id="cpd00342_c" name="N-Acetylornithine_C7H14N2O3" compartment="c" boundaryCondition="false"/>
      <species id="cpd01017_e" name="Cys-Gly_C5H10N2O3S" compartment="e" boundaryCondition="false"/>
      <species id="cpd01017_c" name="Cys-Gly_C5H10N2O3S" compartment="c" boundaryCondition="false"/>
      <species id="cpd15492_c" name="kdo-phospho-heptosyl-phospho-heptosyl-heptosyl-kdo2-lipidA_C139H245N2O70P4" compartment="c" boundaryCondition="false" charge="-7">
        <notes>
          <html:p>blocked: True</html:p>
        </notes>
      </species>
      <species id="cpd15561_c" name="Ubiquinol-8_C49H76O4" compartment="c" boundaryCondition="false"/>
      <species id="cpd11500_c" name="6-methyl-3-oxo-octanoyl-ACP_C20H35N2O9PRS" compartment="c" boundaryCondition="false" charge="-1"/>
      <species id="cpd00028_c" name="Heme_C34H30FeN4O4" compartment="c" boundaryCondition="false" charge="-2"/>
      <species id="cpd08366_c" name="(2R)-Phosphosulfolactate_C3H4O9PS" compartment="c" boundaryCondition="false" charge="-3">
        <notes>
          <html:p>blocked: True</html:p>
        </notes>
      </species>
      <species id="cpd00349_c" name="Sedoheptulose_1,7-bisphosphate_C7H14O13P2" compartment="c" boundaryCondition="false" charge="-2">
        <notes>
          <html:p>blocked: True</html:p>
        </notes>
      </species>
      <species id="cpd15238_c" name="Hexadecenoyl-CoA_C37H61N7O17P3S" compartment="c" boundaryCondition="false" charge="-3">
        <notes>
          <html:p>blocked: True</html:p>
        </notes>
      </species>
      <species id="cpd02030_c" name="3-phosphoshikimate_C7H9O8P" compartment="c" boundaryCondition="false" charge="-2"/>
      <species id="cpd00508_c" name="3MOP_C6H9O3" compartment="c" boundaryCondition="false" charge="-1"/>
      <species id="cpd00010_c" name="CoA_C21H33N7O16P3S" compartment="c" boundaryCondition="false" charge="-3"/>
      <species id="cpd01567_c" name="(R)-Allantoin_C4H6N4O3" compartment="c" boundaryCondition="false"/>
      <species id="cpd15315_c" name="1-Acyl-sn-glycero-3-phosphoethanolamine_tetradec-7-enoyl_C19H38NO7P" compartment="c" boundaryCondition="false"/>
      <species id="cpd11434_c" name="fa12coa_C38H65N7O17P3S" compartment="c" boundaryCondition="false" charge="-3"/>
      <species id="cpd15793_c" name="Stearoylcardiolipin_(B. subtilis)_C81H156O17P2" compartment="c" boundaryCondition="false" charge="-2"/>
      <species id="cpd00006_c" name="NADP_C21H26N7O17P3" compartment="c" boundaryCondition="false" charge="-2"/>
      <species id="cpd15363_c" name="2-tetradecanoyl-sn-glycerol_3-phosphate_C17H34O7P" compartment="c" boundaryCondition="false" charge="-1">
        <notes>
          <html:p>blocked: True</html:p>
        </notes>
      </species>
      <species id="cpd15663_c" name="Prenol-45n_teichoic acid-alanine substituted_C341H611N47O287P47" compartment="c" boundaryCondition="false" charge="-47">
        <notes>
          <html:p>blocked: True</html:p>
        </notes>
      </species>
      <species id="cpd00141_c" name="Propionate_C3H5O2" compartment="c" boundaryCondition="false" charge="-1"/>
      <species id="cpd00200_c" name="4MOP_C6H9O3" compartment="c" boundaryCondition="false" charge="-1"/>
      <species id="cpd11499_c" name="4-methyl-hexanoyl-ACP_C18H33N2O8PRS" compartment="c" boundaryCondition="false" charge="-1"/>
      <species id="cpd01507_c" name="3-Oxoadipyl-CoA_C27H38N7O20P3S" compartment="c" boundaryCondition="false" charge="-4"/>
      <species id="cpd00056_c" name="TPP_C12H17N4O7P2S" compartment="c" boundaryCondition="false" charge="-1"/>
      <species id="cpd00954_c" name="6-hydroxymethyl_dihydropterin_C7H9N5O2" compartment="c" boundaryCondition="false"/>
      <species id="cpd01749_c" name="N-Formylkynurenine_C11H12N2O4" compartment="c" boundaryCondition="false"/>
      <species id="cpd15780_c" name="Anteisopentadecanoyllipoteichoic_acid (n=24), linked, D-alanine substituted_C189H349N24O159P24" compartment="c" boundaryCondition="false" charge="-23">
        <notes>
          <html:p>blocked: True</html:p>
        </notes>
      </species>
      <species id="cpd15603_e" name="Gly-Cys_C5H10N2O3S" compartment="e" boundaryCondition="false"/>
      <species id="cpd15603_c" name="Gly-Cys_C5H10N2O3S" compartment="c" boundaryCondition="false"/>
      <species id="cpd11545_c" name="isobutyryl-ACP_C15H27N2O8PRS" compartment="c" boundaryCondition="false" charge="-1"/>
      <species id="cpd15724_c" name="Diisotetradecanoylphosphatidylglycerol_C34H66O10P" compartment="c" boundaryCondition="false" charge="-1"/>
      <species id="cpd00079_c" name="Glucose-6-phosphate_C6H12O9P" compartment="c" boundaryCondition="false" charge="-1"/>
      <species id="cpd15531_c" name="phosphatidylethanolamine_dihexadecanoyl_C37H74NO8P" compartment="c" boundaryCondition="false"/>
      <species id="cpd00644_c" name="PAN_C9H16NO5" compartment="c" boundaryCondition="false" charge="-1"/>
      <species id="cpd01844_c" name="Propionyl_phosphate_C3H6O5P" compartment="c" boundaryCondition="false" charge="-1"/>
      <species id="cpd02152_c" name="L-Argininosuccinate_C10H17N4O6" compartment="c" boundaryCondition="false" charge="-1"/>
      <species id="cpd03189_c" name="3-Carboxy-1-hydroxypropyl-ThPP_C16H22N4O10P2S" compartment="c" boundaryCondition="false" charge="-2"/>
      <species id="cpd03606_c" name="2-Oxo-3-hydroxy-4-phosphobutanoate_C4H5O8P" compartment="c" boundaryCondition="false" charge="-2"/>
      <species id="cpd15778_c" name="Isotetradecanoyllipoteichoic_acid (n=24), linked, D-alanine substituted_C187H344N24O159P24" compartment="c" boundaryCondition="false" charge="-24">
        <notes>
          <html:p>blocked: True</html:p>
        </notes>
      </species>
      <species id="cpd00279_c" name="Acetoacetyl-CoA_C25H37N7O18P3S" compartment="c" boundaryCondition="false" charge="-3"/>
      <species id="cpd00023_e" name="L-Glutamate_C5H8NO4" compartment="e" boundaryCondition="false" charge="-1"/>
      <species id="cpd00023_c" name="L-Glutamate_C5H8NO4" compartment="c" boundaryCondition="false" charge="-1"/>
      <species id="cpd15495_c" name="Maltopentaose_C30H52O26" compartment="c" boundaryCondition="false">
        <notes>
          <html:p>blocked: True</html:p>
        </notes>
      </species>
      <species id="cpd15323_c" name="1-Acyl-sn-glycero-3-phosphoglycerol_octadecanoyl_C24H48O9P" compartment="c" boundaryCondition="false" charge="-1"/>
      <species id="cpd00018_c" name="AMP_C10H13N5O7P" compartment="c" boundaryCondition="false" charge="-1"/>
      <species id="cpd03495_c" name="Undecaprenyl-diphospho-N-acetylmuramoyl--N-acetylglucosamine-L-ala-D-glu-meso-2-6-diaminopimeloyl-D-ala-D-ala_C95H152N8O28P2" compartment="c" boundaryCondition="false" charge="-4"/>
      <species id="cpd15680_c" name="1,2-diisopentadecanoyl-sn-glycerol_3-phosphate_C33H64O8P" compartment="c" boundaryCondition="false" charge="-1"/>
      <species id="cpd15683_c" name="CDP-1,2-diisoheptadecanoylglycerol_C46H83N3O15P2" compartment="c" boundaryCondition="false" charge="-2"/>
      <species id="cpd02211_c" name="L-2-Amino-acetoacetate_C4H7NO3" compartment="c" boundaryCondition="false">
        <notes>
          <html:p>blocked: True</html:p>
        </notes>
      </species>
      <species id="cpd03897_c" name="4a-Hydroxytetrahydrobiopterin_C9H15N5O4" compartment="c" boundaryCondition="false">
        <notes>
          <html:p>blocked: True</html:p>
        </notes>
      </species>
      <species id="cpd00171_c" name="D-Ribulose5-phosphate_C5H10O8P" compartment="c" boundaryCondition="false" charge="-1"/>
      <species id="cpd00114_c" name="IMP_C10H12N4O8P" compartment="c" boundaryCondition="false" charge="-1"/>
      <species id="cpd00356_c" name="dCTP_C9H13N3O13P3" compartment="c" boundaryCondition="false" charge="-3"/>
      <species id="cpd00102_c" name="Glyceraldehyde3-phosphate_C3H6O6P" compartment="c" boundaryCondition="false" charge="-1"/>
      <species id="cpd00773_c" name="UDP-MurNAc_C20H28N3O19P2" compartment="c" boundaryCondition="false" charge="-3"/>
      <species id="cpd03052_c" name="Imidazole_acetaldehyde_C5H6N2O" compartment="c" boundaryCondition="false">
        <notes>
          <html:p>blocked: True</html:p>
        </notes>
      </species>
      <species id="cpd11495_c" name="2-methylbutyryl-ACP_C16H29N2O8PRS" compartment="c" boundaryCondition="false" charge="-1"/>
      <species id="cpd00064_c" name="Ornithine_C5H13N2O2" compartment="c" boundaryCondition="false" charge="1"/>
      <species id="cpd00557_c" name="Siroheme_C42H36FeN4O16" compartment="c" boundaryCondition="false" charge="-8"/>
      <species id="cpd00089_c" name="Glucose-1-phosphate_C6H12O9P" compartment="c" boundaryCondition="false" charge="-1"/>
      <species id="cpd11532_c" name="9-methyl-decanoyl-ACP_C22H41N2O8PRS" compartment="c" boundaryCondition="false" charge="-1"/>
      <species id="cpd00274_c" name="Citrulline_C6H13N3O3" compartment="c" boundaryCondition="false"/>
      <species id="cpd00506_c" name="gamma-Glutamylcysteine_C8H13N2O5S" compartment="c" boundaryCondition="false" charge="-1">
        <notes>
          <html:p>blocked: True</html:p>
        </notes>
      </species>
      <species id="cpd14702_c" name="2-Methyl-1-hydroxybutyl-TPP_C17H27N4O8P2S" compartment="c" boundaryCondition="false" charge="-1"/>
      <species id="cpd15553_c" name="phosphatidylserine_ditetradecanoyl_C34H64NO10P" compartment="c" boundaryCondition="false" charge="-2">
        <notes>
          <html:p>blocked: True</html:p>
        </notes>
      </species>
      <species id="cpd12072_c" name="Protein_dithiol_C7H11N3O3R2S2" compartment="c" boundaryCondition="false">
        <notes>
          <html:p>blocked: True</html:p>
        </notes>
      </species>
      <species id="cpd15753_c" name="Anteisopentadecanoyllipoteichoic_acid (n=24), linked, unsubstituted_C117H228O135P24" compartment="c" boundaryCondition="false" charge="-24">
        <notes>
          <html:p>blocked: True</html:p>
        </notes>
      </species>
      <species id="cpd01741_c" name="ddca_C12H23O2" compartment="c" boundaryCondition="false" charge="-1"/>
      <species id="cpd00532_c" name="O2-_HO2" compartment="c" boundaryCondition="false">
        <notes>
          <html:p>blocked: True</html:p>
        </notes>
      </species>
      <species id="cpd01311_c" name="Dethiobiotin_C10H17N2O3" compartment="c" boundaryCondition="false" charge="-1"/>
      <species id="cpd15348_c" name="2-Acyl-sn-glycero-3-phosphoglycerol_octadecanoyl_C24H48O9P" compartment="c" boundaryCondition="false" charge="-1"/>
      <species id="cpd11522_c" name="5-methyl-3-hydroxy-hexanoyl-ACP_C18H33N2O9PRS" compartment="c" boundaryCondition="false" charge="-1"/>
      <species id="cpd00030_e" name="Mn2+_Mn" compartment="e" boundaryCondition="false" charge="2"/>
      <species id="cpd00030_c" name="Mn2+_Mn" compartment="c" boundaryCondition="false" charge="2"/>
      <species id="cpd00125_c" name="5,10-Methylene-THF_C20H21N7O6" compartment="c" boundaryCondition="false" charge="-2"/>
      <species id="cpd11570_c" name="3-Oxooctodecanoyl-ACP_C29H53N2O9PRS" compartment="c" boundaryCondition="false" charge="-1"/>
      <species id="cpd01710_c" name="2-Isopropylmaleate_C7H8O4" compartment="c" boundaryCondition="false" charge="-2"/>
      <species id="cpd02083_c" name="CoproporphyrinogenIII_C36H40N4O8" compartment="c" boundaryCondition="false" charge="-4"/>
      <species id="cpd00084_c" name="L-Cysteine_C3H7NO2S" compartment="c" boundaryCondition="false"/>
      <species id="cpd11467_c" name="(2E)-Tetradecenoyl-[acp]_C25H45N2O8PRS" compartment="c" boundaryCondition="false" charge="-1"/>
      <species id="cpd08211_c" name="trans,trans,cis-Geranylgeranyl_diphosphate_C20H34O7P2" compartment="c" boundaryCondition="false" charge="-2"/>
      <species id="cpd01695_c" name="Myristoyl-CoA_C35H59N7O17P3S" compartment="c" boundaryCondition="false" charge="-3"/>
      <species id="cpd03416_c" name="CoproporphyrinogenI_C36H40N4O8" compartment="c" boundaryCondition="false" charge="-4">
        <notes>
          <html:p>blocked: True</html:p>
        </notes>
      </species>
      <species id="cpd03117_c" name="3-Oxododecanoyl-CoA_C33H53N7O18P3S" compartment="c" boundaryCondition="false" charge="-3"/>
      <species id="cpd00166_c" name="Calomide_C72H101CoN18O17P" compartment="c" boundaryCondition="false" charge="1">
        <notes>
          <html:p>blocked: True</html:p>
        </notes>
      </species>
      <species id="cpd03211_c" name="15-cis-Phytoene_C40H64" compartment="c" boundaryCondition="false">
        <notes>
          <html:p>blocked: True</html:p>
        </notes>
      </species>
      <species id="cpd00804_c" name="Sorbitol_6-phosphate_C6H14O9P" compartment="c" boundaryCondition="false" charge="-1">
        <notes>
          <html:p>blocked: True</html:p>
        </notes>
      </species>
      <species id="cpd00115_c" name="dATP_C10H13N5O12P3" compartment="c" boundaryCondition="false" charge="-3"/>
      <species id="cpd03127_c" name="(2E)-Tetradecenoyl-CoA_C35H57N7O17P3S" compartment="c" boundaryCondition="false" charge="-3"/>
      <species id="cpd11548_c" name="4-methyl-trans-pent-2-enoyl-ACP_C17H29N2O8PRS" compartment="c" boundaryCondition="false" charge="-1"/>
      <species id="cpd15746_c" name="Palmitoyllipoteichoic_acid (n=24), linked, unsubstituted_C119H232O135P24" compartment="c" boundaryCondition="false" charge="-24">
        <notes>
          <html:p>blocked: True</html:p>
        </notes>
      </species>
      <species id="cpd00051_c" name="L-Arginine_C6H15N4O2" compartment="c" boundaryCondition="false" charge="1"/>
      <species id="cpd15688_c" name="CDP-1,2-diisohexadecanoylglycerol_C44H79N3O15P2" compartment="c" boundaryCondition="false" charge="-2"/>
      <species id="cpd12225_c" name="Dihydrolipolprotein_CH3RS2" compartment="c" boundaryCondition="false"/>
      <species id="cpd03916_c" name="Adenosyl_cobyrinate diamide_C55H69CoN11O15" compartment="c" boundaryCondition="false" charge="-3">
        <notes>
          <html:p>blocked: True</html:p>
        </notes>
      </species>
      <species id="cpd11550_c" name="6-methyl-3-oxo-heptanoyl-ACP_C19H33N2O9PRS" compartment="c" boundaryCondition="false" charge="-1"/>
      <species id="cpd00286_c" name="Undecaprenylphosphate_C55H90O4P" compartment="c" boundaryCondition="false" charge="-1"/>
      <species id="cpd11567_c" name="14-methyl-3-hydroxy-pentadecanoyl-ACP_C27H51N2O9PRS" compartment="c" boundaryCondition="false" charge="-1"/>
      <species id="cpd03443_c" name="3-Octaprenyl-4-hydroxybenzoate_C47H69O3" compartment="c" boundaryCondition="false" charge="-1"/>
      <species id="cpd00109_c" name="Cytochrome_c3+_C42H52FeN8O6S2" compartment="c" boundaryCondition="false" charge="5"/>
      <species id="cpd15691_c" name="Diisotetradecanoylphosphatidylserine_C34H64NO10P" compartment="c" boundaryCondition="false" charge="-2">
        <notes>
          <html:p>blocked: True</html:p>
        </notes>
      </species>
      <species id="cpd02065_c" name="3-Hydroxy-L-kynurenine_C10H12N2O4" compartment="c" boundaryCondition="false">
        <notes>
          <html:p>blocked: True</html:p>
        </notes>
      </species>
      <species id="cpd00448_c" name="D-Glyceraldehyde_C3H6O3" compartment="c" boundaryCondition="false"/>
      <species id="cpd15351_c" name="2-Dehydro-L-gulonate_C6H9O7" compartment="c" boundaryCondition="false" charge="-1">
        <notes>
          <html:p>blocked: True</html:p>
        </notes>
      </species>
      <species id="cpd00641_c" name="L-Histidinol_C6H12N3O" compartment="c" boundaryCondition="false" charge="1"/>
      <species id="cpd01966_c" name="Dimethylacryloyl-CoA_C26H39N7O17P3S" compartment="c" boundaryCondition="false" charge="-3"/>
      <species id="cpd00922_c" name="delta1-Piperideine-2-carboxylate_C6H8NO2" compartment="c" boundaryCondition="false" charge="-1">
        <notes>
          <html:p>blocked: True</html:p>
        </notes>
      </species>
      <species id="cpd15522_c" name="1,2-ditetradecanoyl-sn-glycerol_3-phosphate_C31H60O8P" compartment="c" boundaryCondition="false" charge="-1"/>
      <species id="cpd00099_e" name="Cl-_Cl" compartment="e" boundaryCondition="false" charge="-1"/>
      <species id="cpd00099_c" name="Cl-_Cl" compartment="c" boundaryCondition="false" charge="-1"/>
      <species id="cpd02921_c" name="SAICAR_C13H16N4O12P" compartment="c" boundaryCondition="false" charge="-3"/>
      <species id="cpd15799_c" name="Isohexadecanoylcardiolipin_(B. subtilis)_C73H140O17P2" compartment="c" boundaryCondition="false" charge="-2">
        <notes>
          <html:p>blocked: True</html:p>
        </notes>
      </species>
      <species id="cpd00218_c" name="Niacin_C6H4NO2" compartment="c" boundaryCondition="false" charge="-1"/>
      <species id="cpd04918_c" name="D-Glycero-D-manno-heptose7-phosphate_C7H14O10P" compartment="c" boundaryCondition="false" charge="-1"/>
      <species id="cpd03491_c" name="Undecaprenyl-diphospho-N-acetylmuramoyl-(N-acetylglucosamine)-L-alanyl-gamma-D-glutamyl-L-lysyl-D-alanyl-D-alanine_C94H153N8O26P2" compartment="c" boundaryCondition="false" charge="-3"/>
      <species id="cpd00277_c" name="Deoxyguanosine_C10H13N5O4" compartment="c" boundaryCondition="false">
        <notes>
          <html:p>blocked: True</html:p>
        </notes>
      </species>
      <species id="cpd03736_c" name="Lauroyl-KDO2-lipid_IV(A)_C96H172N2O38P2" compartment="c" boundaryCondition="false" charge="-4">
        <notes>
          <html:p>blocked: True</html:p>
        </notes>
      </species>
      <species id="cpd01777_c" name="Phosphoribosyl-AMP_C15H21N5O14P2" compartment="c" boundaryCondition="false" charge="-2"/>
      <species id="cpd00047_c" name="Formate_CHO2" compartment="c" boundaryCondition="false" charge="-1"/>
      <species id="cpd10516_e" name="fe3_Fe" compartment="e" boundaryCondition="false" charge="3"/>
      <species id="cpd10516_c" name="fe3_Fe" compartment="c" boundaryCondition="false" charge="3"/>
      <species id="cpd02930_c" name="Lipid_X_C34H65NO12P" compartment="c" boundaryCondition="false" charge="-1"/>
      <species id="cpd00978_c" name="dUDP_C9H12N2O11P2" compartment="c" boundaryCondition="false" charge="-2"/>
      <species id="cpd02894_c" name="4-Amino-2-methyl-5-diphosphomethylpyrimidine_C6H9N3O7P2" compartment="c" boundaryCondition="false" charge="-2"/>
      <species id="cpd17043_c" name="RNA_transcription_" compartment="c" boundaryCondition="false"/>
      <species id="cpd11525_c" name="7-methyl-3-oxo-octanoyl-ACP_C20H35N2O9PRS" compartment="c" boundaryCondition="false" charge="-1"/>
      <species id="cpd03091_c" name="5&apos;-Deoxyadenosine_C10H13N5O3" compartment="c" boundaryCondition="false">
        <notes>
          <html:p>blocked: True</html:p>
        </notes>
      </species>
      <species id="cpd15537_c" name="Phosphatidylglycerol_ditetradec-7-enoyl_C34H62O10P" compartment="c" boundaryCondition="false" charge="-1"/>
      <species id="cpd02124_c" name="2-Methylacetoacetyl-CoA_C26H39N7O18P3S" compartment="c" boundaryCondition="false" charge="-3"/>
      <species id="cpd00699_c" name="5-Dehydroquinate_C7H9O6" compartment="c" boundaryCondition="false" charge="-1"/>
      <species id="cpd15239_c" name="Hexadecenoyl-ACP_C27H49N2O8PRS" compartment="c" boundaryCondition="false" charge="-1"/>
      <species id="cpd09806_c" name="m-Cresotic_acid_C8H7O3" compartment="c" boundaryCondition="false" charge="-1">
        <notes>
          <html:p>blocked: True</html:p>
        </notes>
      </species>
      <species id="cpd15690_c" name="Dianteisoheptadecanoylphosphatidylserine_C40H76NO10P" compartment="c" boundaryCondition="false" charge="-2">
        <notes>
          <html:p>blocked: True</html:p>
        </notes>
      </species>
      <species id="cpd15314_c" name="1-Acyl-sn-glycero-3-phosphoethanolamine_tetradecanoyl_C19H40NO7P" compartment="c" boundaryCondition="false">
        <notes>
          <html:p>blocked: True</html:p>
        </notes>
      </species>
      <species id="cpd11471_c" name="(2E)-Octenoyl-[acp]_C19H33N2O8PRS" compartment="c" boundaryCondition="false" charge="-1"/>
      <species id="cpd00220_c" name="RIBF_C17H20N4O6" compartment="c" boundaryCondition="false"/>
      <species id="cpd00793_c" name="TMP_C12H17N4O4PS" compartment="c" boundaryCondition="false"/>
      <species id="cpd11640_c" name="H2_H2" compartment="c" boundaryCondition="false">
        <notes>
          <html:p>blocked: True</html:p>
        </notes>
      </species>
      <species id="cpd00817_c" name="D-Arabinose5-phosphate_C5H10O8P" compartment="c" boundaryCondition="false" charge="-1"/>
      <species id="cpd00062_c" name="UTP_C9H12N2O15P3" compartment="c" boundaryCondition="false" charge="-3"/>
      <species id="cpd00483_c" name="3-Hydroxyanthranilate_C7H6NO3" compartment="c" boundaryCondition="false" charge="-1">
        <notes>
          <html:p>blocked: True</html:p>
        </notes>
      </species>
      <species id="cpd15308_c" name="1,2-Diacyl-sn-glycerol_ditetradec-7-enoyl_C31H56O5" compartment="c" boundaryCondition="false">
        <notes>
          <html:p>blocked: True</html:p>
        </notes>
      </species>
      <species id="cpd00322_e" name="L-Isoleucine_C6H13NO2" compartment="e" boundaryCondition="false"/>
      <species id="cpd00322_c" name="L-Isoleucine_C6H13NO2" compartment="c" boundaryCondition="false"/>
      <species id="cpd15682_c" name="1,2-diisohexadecanoyl-sn-glycerol_3-phosphate_C35H68O8P" compartment="c" boundaryCondition="false" charge="-1"/>
      <species id="cpd00668_c" name="ALCTT_C5H7O4" compartment="c" boundaryCondition="false" charge="-1"/>
      <species id="cpd00447_c" name="Betaine_aldehyde_C5H12NO" compartment="c" boundaryCondition="false" charge="1"/>
      <species id="cpd00017_c" name="S-Adenosyl-L-methionine_C15H23N6O5S" compartment="c" boundaryCondition="false" charge="1"/>
      <species id="cpd15362_c" name="2-tetradec-7-enoyl-sn-glycerol_3-phosphate_C17H32O7P" compartment="c" boundaryCondition="false" charge="-1">
        <notes>
          <html:p>blocked: True</html:p>
        </notes>
      </species>
      <species id="cpd00294_c" name="dAMP_C10H13N5O6P" compartment="c" boundaryCondition="false" charge="-1">
        <notes>
          <html:p>blocked: True</html:p>
        </notes>
      </species>
      <species id="cpd00069_c" name="L-Tyrosine_C9H11NO3" compartment="c" boundaryCondition="false"/>
      <species id="cpd11572_c" name="trans-Octodec-2-enoyl-ACP_C29H53N2O8PRS" compartment="c" boundaryCondition="false" charge="-1"/>
      <species id="cpd00918_c" name="2-Acetamido-5-oxopentanoate_C7H10NO4" compartment="c" boundaryCondition="false" charge="-1"/>
      <species id="cpd01775_c" name="Phosphoribosyl-ATP_C15H21N5O20P4" compartment="c" boundaryCondition="false" charge="-4"/>
      <species id="cpd00022_c" name="Acetyl-CoA_C23H35N7O17P3S" compartment="c" boundaryCondition="false" charge="-3"/>
      <species id="cpd00063_e" name="Ca2+_Ca" compartment="e" boundaryCondition="false" charge="2"/>
      <species id="cpd00063_c" name="Ca2+_Ca" compartment="c" boundaryCondition="false" charge="2"/>
      <species id="cpd01919_c" name="maltose-6-phosphate_C12H22O14P" compartment="c" boundaryCondition="false" charge="-1">
        <notes>
          <html:p>blocked: True</html:p>
        </notes>
      </species>
      <species id="cpd00046_c" name="CMP_C9H13N3O8P" compartment="c" boundaryCondition="false" charge="-1"/>
      <species id="cpd15541_c" name="Phosphatidylglycerol_dioctadec-11-enoyl_C42H78O10P" compartment="c" boundaryCondition="false" charge="-1"/>
      <species id="cpd15532_c" name="phosphatidylethanolamine_dihexadec-9enoyl_C37H70NO8P" compartment="c" boundaryCondition="false"/>
      <species id="cpd00027_e" name="D-Glucose_C6H12O6" compartment="e" boundaryCondition="false">
        <notes>
          <html:p>blocked: True</html:p>
        </notes>
      </species>
      <species id="cpd00027_c" name="D-Glucose_C6H12O6" compartment="c" boundaryCondition="false">
        <notes>
          <html:p>blocked: True</html:p>
        </notes>
      </species>
      <species id="cpd02068_c" name="3-Methylglutaconyl-CoA_C27H38N7O19P3S" compartment="c" boundaryCondition="false" charge="-4"/>
      <species id="cpd00350_c" name="Farnesyldiphosphate_C15H26O7P2" compartment="c" boundaryCondition="false" charge="-2"/>
      <species id="cpd15749_c" name="Isoheptadecanoyllipoteichoic_acid (n=24), linked, unsubstituted_C121H236O135P24" compartment="c" boundaryCondition="false" charge="-24">
        <notes>
          <html:p>blocked: True</html:p>
        </notes>
      </species>
      <species id="cpd11472_c" name="Hexanoyl-ACP_C17H31N2O8PRS" compartment="c" boundaryCondition="false" charge="-1"/>
      <species id="cpd03444_c" name="2-Octaprenylphenol_C46H70O" compartment="c" boundaryCondition="false"/>
      <species id="cpd00159_c" name="LCTT_C3H5O3" compartment="c" boundaryCondition="false" charge="-1"/>
      <species id="cpd00070_c" name="Malonyl-CoA_C24H34N7O19P3S" compartment="c" boundaryCondition="false" charge="-4"/>
      <species id="cpd15525_c" name="1,2-dihexadec-9-enoyl-sn-glycerol_3-phosphate_C35H64O8P" compartment="c" boundaryCondition="false" charge="-1"/>
      <species id="cpd14703_c" name="S-(2-Methylbutanoyl)-dihydrolipoamide-E_C13H25NO2S2" compartment="c" boundaryCondition="false"/>
      <species id="cpd00015_c" name="FAD_C27H31N9O15P2" compartment="c" boundaryCondition="false" charge="-2"/>
      <species id="cpd15349_c" name="2-Acyl-sn-glycero-3-phosphoglycerol_octadec-11-enoyl_C24H46O9P" compartment="c" boundaryCondition="false" charge="-1">
        <notes>
          <html:p>blocked: True</html:p>
        </notes>
      </species>
      <species id="cpd03496_c" name="Undecaprenyl-diphospho-N-acetylmuramoyl-(N-acetylglucosamine)-L-alanyl-D-glutaminyl-meso-2,6-diaminopimeloyl-D-alanyl-D-alanine_C95H154N9O27P2" compartment="c" boundaryCondition="false" charge="-3">
        <notes>
          <html:p>blocked: True</html:p>
        </notes>
      </species>
      <species id="cpd00003_c" name="NAD_C21H26N7O14P2" compartment="c" boundaryCondition="false" charge="-1"/>
      <species id="cpd01693_c" name="6-Phosphosucrose_C12H22O14P" compartment="c" boundaryCondition="false" charge="-1">
        <notes>
          <html:p>blocked: True</html:p>
        </notes>
      </species>
      <species id="cpd02666_c" name="(R)-4&apos;-Phosphopantothenoyl-L-cysteine_C12H21N2O9PS" compartment="c" boundaryCondition="false" charge="-2"/>
      <species id="cpd00774_c" name="UroporphyrinogenIII_C40H36N4O16" compartment="c" boundaryCondition="false" charge="-8"/>
      <species id="cpd00957_c" name="2,5-Diamino-6-(5&apos;-phosphoribosylamino)-4-pyrimidineone_C9H15N5O8P" compartment="c" boundaryCondition="false" charge="-1"/>
      <species id="cpd15322_c" name="1-Acyl-sn-glycero-3-phosphoglycerol_hexadec-9-enoyl_C22H42O9P" compartment="c" boundaryCondition="false" charge="-1">
        <notes>
          <html:p>blocked: True</html:p>
        </notes>
      </species>
      <species id="cpd15751_c" name="Isotetradecanoyllipoteichoic_acid (n=24), linked, unsubstituted_C115H224O135P24" compartment="c" boundaryCondition="false" charge="-24">
        <notes>
          <html:p>blocked: True</html:p>
        </notes>
      </species>
      <species id="cpd01260_c" name="ddcoa_C33H55N7O17P3S" compartment="c" boundaryCondition="false" charge="-3"/>
      <species id="cpd02186_c" name="Oxaloglycolate_C4H2O6" compartment="c" boundaryCondition="false" charge="-2"/>
      <species id="cpd00418_c" name="NO_NO" compartment="c" boundaryCondition="false"/>
      <species id="cpd15752_c" name="Isopentadecanoyllipoteichoic_acid (n=24), linked, unsubstituted_C117H228O135P24" compartment="c" boundaryCondition="false" charge="-24">
        <notes>
          <html:p>blocked: True</html:p>
        </notes>
      </species>
      <species id="cpd00031_c" name="GDP_C10H13N5O11P2" compartment="c" boundaryCondition="false" charge="-2"/>
      <species id="cpd15350_c" name="2-dodecanoyl-sn-glycerol_3-phosphate_C15H30O7P" compartment="c" boundaryCondition="false" charge="-1">
        <notes>
          <html:p>blocked: True</html:p>
        </notes>
      </species>
      <species id="cpd00090_c" name="IDP_C10H12N4O11P2" compartment="c" boundaryCondition="false" charge="-2"/>
      <species id="cpd04117_c" name="4-Methylcatechol_C7H8O2" compartment="c" boundaryCondition="false">
        <notes>
          <html:p>blocked: True</html:p>
        </notes>
      </species>
      <species id="cpd11439_c" name="fa4coa_C36H61N7O17P3S" compartment="c" boundaryCondition="false" charge="-3"/>
      <species id="cpd03915_c" name="Cob(I)yrinate_diamide_C45H57CoN6O12" compartment="c" boundaryCondition="false" charge="-4">
        <notes>
          <html:p>blocked: True</html:p>
        </notes>
      </species>
      <species id="cpd00156_e" name="L-Valine_C5H11NO2" compartment="e" boundaryCondition="false"/>
      <species id="cpd00156_c" name="L-Valine_C5H11NO2" compartment="c" boundaryCondition="false"/>
      <species id="cpd00347_c" name="5-10-Methenyltetrahydrofolate_C20H20N7O6" compartment="c" boundaryCondition="false" charge="-1"/>
      <species id="cpd15321_c" name="1-Acyl-sn-glycero-3-phosphoglycerol_hexadecanoyl_C22H44O9P" compartment="c" boundaryCondition="false" charge="-1">
        <notes>
          <html:p>blocked: True</html:p>
        </notes>
      </species>
      <species id="cpd00201_c" name="10-Formyl-THF_C20H21N7O7" compartment="c" boundaryCondition="false" charge="-2"/>
      <species id="cpd11433_c" name="fa12_C17H33O2" compartment="c" boundaryCondition="false" charge="-1">
        <notes>
          <html:p>blocked: True</html:p>
        </notes>
      </species>
      <species id="cpd00180_c" name="Oxalate_C2O4" compartment="c" boundaryCondition="false" charge="-2">
        <notes>
          <html:p>blocked: True</html:p>
        </notes>
      </species>
      <species id="cpd15552_c" name="phosphatidylserine_didodecanoyl_C30H56NO10P" compartment="c" boundaryCondition="false" charge="-2">
        <notes>
          <html:p>blocked: True</html:p>
        </notes>
      </species>
      <species id="cpd11561_c" name="10-methyl-undecanoyl-ACP_C23H43N2O8PRS" compartment="c" boundaryCondition="false" charge="-1"/>
      <species id="cpd00875_c" name="KDO_C8H13O8" compartment="c" boundaryCondition="false" charge="-1"/>
      <species id="cpd11512_c" name="12-methyl-3-oxo-tetra-decanoyl-ACP_C26H47N2O9PRS" compartment="c" boundaryCondition="false" charge="-1"/>
      <species id="cpd15337_c" name="2-Acyl-sn-glycero-3-phosphoethanolamine_tetradecanoyl_C19H40NO7P" compartment="c" boundaryCondition="false">
        <notes>
          <html:p>blocked: True</html:p>
        </notes>
      </species>
      <species id="cpd03126_c" name="(2E)-Hexadecenoyl-CoA_C37H61N7O17P3S" compartment="c" boundaryCondition="false" charge="-3"/>
      <species id="cpd15521_c" name="1,2-didodecanoyl-sn-glycerol_3-phosphate_C27H52O8P" compartment="c" boundaryCondition="false" charge="-1"/>
      <species id="cpd11582_e" name="ala-L-Thr-L_C7H14N2O4" compartment="e" boundaryCondition="false"/>
      <species id="cpd11582_c" name="ala-L-Thr-L_C7H14N2O4" compartment="c" boundaryCondition="false"/>
      <species id="cpd15341_c" name="2-Acyl-sn-glycero-3-phosphoethanolamine_(n-C180)_C23H48NO7P" compartment="c" boundaryCondition="false"/>
      <species id="cpd15422_c" name="CDP-1,2-ditetradec-7-enoylglycerol_C40H67N3O15P2" compartment="c" boundaryCondition="false" charge="-2"/>
      <species id="cpd15320_c" name="1-Acyl-sn-glycero-3-phosphoglycerol_tetradec-7-enoyl_C20H38O9P" compartment="c" boundaryCondition="false" charge="-1"/>
      <species id="cpd03422_c" name="Cobinamide_C48H73CoN11O8" compartment="c" boundaryCondition="false" charge="3">
        <notes>
          <html:p>blocked: True</html:p>
        </notes>
      </species>
      <species id="cpd15530_c" name="phosphatidylethanolamine_ditetradec-7-enoyl_C33H62NO8P" compartment="c" boundaryCondition="false"/>
      <species id="cpd15678_c" name="1,2-dianteisoheptadecanoyl-sn-glycerol_3-phosphate_C37H72O8P" compartment="c" boundaryCondition="false" charge="-1"/>
      <species id="cpd03526_c" name="N-Succinyl-L-glutamate_5-semialdehyde_C9H11NO6" compartment="c" boundaryCondition="false" charge="-2">
        <notes>
          <html:p>blocked: True</html:p>
        </notes>
      </species>
      <species id="cpd00078_c" name="Succinyl-CoA_C25H36N7O19P3S" compartment="c" boundaryCondition="false" charge="-4"/>
      <species id="cpd00797_c" name="(R)-3-Hydroxybutanoate_C4H7O3" compartment="c" boundaryCondition="false" charge="-1">
        <notes>
          <html:p>blocked: True</html:p>
        </notes>
      </species>
      <species id="cpd15479_c" name="glucosyl-inner_core oligosaccharide lipid A_C151H265N2O79P4" compartment="c" boundaryCondition="false" charge="-7">
        <notes>
          <html:p>blocked: True</html:p>
        </notes>
      </species>
      <species id="cpd02991_c" name="phosphoribulosylformimino-AICAR-phosphate_C15H23N5O15P2" compartment="c" boundaryCondition="false" charge="-2"/>
      <species id="cpd02597_c" name="cis-2-Methylaconitate_C7H5O6" compartment="c" boundaryCondition="false" charge="-3"/>
      <species id="cpd10162_c" name="(R)-3-Hydroxy-3-methyl-2-oxopentanoate_C6H9O4" compartment="c" boundaryCondition="false" charge="-1"/>
      <species id="cpd00834_c" name="Phosphopantetheine_C11H22N2O7PS" compartment="c" boundaryCondition="false" charge="-1"/>
      <species id="cpd00216_c" name="Chorismate_C10H8O6" compartment="c" boundaryCondition="false" charge="-2"/>
      <species id="cpd11912_c" name="tRNA-Glu_C10H12N5O3R" compartment="c" boundaryCondition="false"/>
      <species id="cpd02535_c" name="2,3-Dihydroxy-3-methylvalerate_C6H11O4" compartment="c" boundaryCondition="false" charge="-1"/>
      <species id="cpd15689_c" name="Diisoheptadecanoylphosphatidylserine_C40H76NO10P" compartment="c" boundaryCondition="false" charge="-2">
        <notes>
          <html:p>blocked: True</html:p>
        </notes>
      </species>
      <species id="cpd00465_c" name="Ureidoglycolate_C3H5N2O4" compartment="c" boundaryCondition="false" charge="-1"/>
      <species id="cpd00515_c" name="5-Dehydro-4-deoxy-D-glucarate_C6H6O7" compartment="c" boundaryCondition="false" charge="-2">
        <notes>
          <html:p>blocked: True</html:p>
        </notes>
      </species>
      <species id="cpd09410_c" name="Demethylphylloquinone_C30H44O2" compartment="c" boundaryCondition="false">
        <notes>
          <html:p>blocked: True</html:p>
        </notes>
      </species>
      <species id="cpd00355_c" name="NMN_C11H15N2O8P" compartment="c" boundaryCondition="false">
        <notes>
          <html:p>blocked: True</html:p>
        </notes>
      </species>
      <species id="cpd00930_c" name="imidazole_acetol-phosphate_C6H8N2O5P" compartment="c" boundaryCondition="false" charge="-1"/>
      <species id="cpd00417_c" name="L-Lyxitol_C5H12O5" compartment="c" boundaryCondition="false">
        <notes>
          <html:p>blocked: True</html:p>
        </notes>
      </species>
      <species id="cpd00144_c" name="UDPglucuronate_C15H19N2O18P2" compartment="c" boundaryCondition="false" charge="-3"/>
      <species id="cpd00236_c" name="D-Erythrose4-phosphate_C4H8O7P" compartment="c" boundaryCondition="false" charge="-1"/>
      <species id="cpd03752_c" name="Galactitol_1-phosphate_C6H14O9P" compartment="c" boundaryCondition="false" charge="-1">
        <notes>
          <html:p>blocked: True</html:p>
        </notes>
      </species>
      <species id="cpd02536_c" name="Muconolactone_C6H5O4" compartment="c" boundaryCondition="false" charge="-1"/>
      <species id="cpd15794_c" name="Isoheptadecanoylcardiolipin_(B. subtilis)_C77H148O17P2" compartment="c" boundaryCondition="false" charge="-2"/>
      <species id="cpd11524_c" name="5-methyl-hexanoyl-ACP_C18H33N2O8PRS" compartment="c" boundaryCondition="false" charge="-1"/>
      <species id="cpd00863_c" name="beta-D-Glucose_6-phosphate_C6H12O9P" compartment="c" boundaryCondition="false" charge="-1"/>
      <species id="cpd11585_e" name="L-alanylglycine_C5H10N2O3" compartment="e" boundaryCondition="false"/>
      <species id="cpd11585_c" name="L-alanylglycine_C5H10N2O3" compartment="c" boundaryCondition="false"/>
      <species id="cpd17042_c" name="DNA_replication_" compartment="c" boundaryCondition="false"/>
      <species id="cpd00038_c" name="GTP_C10H13N5O14P3" compartment="c" boundaryCondition="false" charge="-3"/>
      <species id="cpd03116_c" name="(S)-3-Hydroxydodecanoyl-CoA_C33H55N7O18P3S" compartment="c" boundaryCondition="false" charge="-3"/>
      <species id="cpd11473_c" name="(2E)-Hexenoyl-[acp]_C17H29N2O8PRS" compartment="c" boundaryCondition="false" charge="-1"/>
      <species id="cpd00383_c" name="Shikimate_C7H9O5" compartment="c" boundaryCondition="false" charge="-1"/>
      <species id="cpd15417_c" name="CDP-1,2-didodecanoylglycerol_C36H63N3O15P2" compartment="c" boundaryCondition="false" charge="-2"/>
      <species id="cpd00295_c" name="dGDP_C10H13N5O10P2" compartment="c" boundaryCondition="false" charge="-2"/>
      <species id="cpd00334_c" name="L-Lactaldehyde_C3H6O2" compartment="c" boundaryCondition="false">
        <notes>
          <html:p>blocked: True</html:p>
        </notes>
      </species>
      <species id="cpd15329_c" name="1-octadecanoyl-sn-glycerol_3-phosphate_C21H42O7P" compartment="c" boundaryCondition="false" charge="-1"/>
      <species id="cpd08449_c" name="3-Amino-2-oxopropyl_phosphate_C3H8NO5P" compartment="c" boundaryCondition="false"/>
      <species id="cpd15485_c" name="heptosyl-kdo2-lipidA_C117H210N2O45P2" compartment="c" boundaryCondition="false" charge="-4">
        <notes>
          <html:p>blocked: True</html:p>
        </notes>
      </species>
      <species id="cpd15777_c" name="Anteisoheptadecanoyllipoteichoic_acid (n=24), linked, D-alanine substituted_C193H356N24O159P24" compartment="c" boundaryCondition="false" charge="-24">
        <notes>
          <html:p>blocked: True</html:p>
        </notes>
      </species>
      <species id="cpd11506_c" name="8-methyl-trans-dec-2-enoyl-ACP_C22H39N2O8PRS" compartment="c" boundaryCondition="false" charge="-1"/>
      <species id="cpd11559_c" name="10-methyl-3-hydroxy-undecanoyl-ACP_C23H43N2O9PRS" compartment="c" boundaryCondition="false" charge="-1"/>
      <species id="cpd15671_c" name="1-isoheptadecanoyl-sn-glycerol_3-phosphate_C20H40O7P" compartment="c" boundaryCondition="false" charge="-1"/>
      <species id="cpd01476_c" name="Protoporphyrin_C34H32N4O4" compartment="c" boundaryCondition="false" charge="-2"/>
      <species id="cpd00522_c" name="dTDP-4-oxo-L-rhamnose_C16H22N2O15P2" compartment="c" boundaryCondition="false" charge="-2"/>
      <species id="cpd00199_c" name="4-Oxobutanoate_C4H5O3" compartment="c" boundaryCondition="false" charge="-1"/>
      <species id="cpd15747_c" name="Myristoyllipoteichoic_acid (n=24), linked, unsubstituted_C115H224O135P24" compartment="c" boundaryCondition="false" charge="-24">
        <notes>
          <html:p>blocked: True</html:p>
        </notes>
      </species>
      <species id="cpd04097_e" name="Pb_Pb" compartment="e" boundaryCondition="false" charge="2"/>
      <species id="cpd04097_c" name="Pb_Pb" compartment="c" boundaryCondition="false" charge="2">
        <notes>
          <html:p>blocked: True</html:p>
        </notes>
      </species>
      <species id="cpd00104_b" name="BIOT_C10H15N2O3S" compartment="e" boundaryCondition="true" charge="-1"/>
      <species id="cpd01914_b" name="L-Methionine_S-oxide_C5H11NO3S" compartment="e" boundaryCondition="true"/>
      <species id="cpd00073_b" name="Urea_CH4N2O" compartment="e" boundaryCondition="true"/>
      <species id="cpd00305_b" name="THI_C12H17N4OS" compartment="e" boundaryCondition="true" charge="1"/>
      <species id="cpd00971_b" name="Na+_Na" compartment="e" boundaryCondition="true" charge="1"/>
      <species id="cpd11590_b" name="met-L-ala-L_C8H15N2O3S" compartment="e" boundaryCondition="true" charge="-1"/>
      <species id="cpd00268_b" name="H2S2O3_O3S2" compartment="e" boundaryCondition="true" charge="-2"/>
      <species id="cpd00588_b" name="Sorbitol_C6H14O6" compartment="e" boundaryCondition="true"/>
      <species id="cpd00322_b" name="L-Isoleucine_C6H13NO2" compartment="e" boundaryCondition="true"/>
      <species id="cpd00226_b" name="HYXN_C5H4N4O" compartment="e" boundaryCondition="true"/>
      <species id="cpd00098_b" name="Choline_C5H14NO" compartment="e" boundaryCondition="true" charge="1"/>
      <species id="cpd00179_b" name="Maltose_C12H22O11" compartment="e" boundaryCondition="true"/>
      <species id="cpd00063_b" name="Ca2+_Ca" compartment="e" boundaryCondition="true" charge="2"/>
      <species id="cpd00423_b" name="Vitamin_B12r_C62H89CoN13O14P" compartment="e" boundaryCondition="true" charge="1"/>
      <species id="cpd00001_b" name="H2O_H2O" compartment="e" boundaryCondition="true"/>
      <species id="cpd11586_b" name="ala-L-glu-L_C8H13N2O5" compartment="e" boundaryCondition="true" charge="-1"/>
      <species id="cpd00027_b" name="D-Glucose_C6H12O6" compartment="e" boundaryCondition="true"/>
      <species id="cpd11589_b" name="gly-asp-L_C6H9N2O5" compartment="e" boundaryCondition="true" charge="-1"/>
      <species id="cpd15603_b" name="Gly-Cys_C5H10N2O3S" compartment="e" boundaryCondition="true"/>
      <species id="cpd00106_b" name="Fumarate_C4H2O4" compartment="e" boundaryCondition="true" charge="-2"/>
      <species id="cpd00276_b" name="GLUM_C6H14NO5" compartment="e" boundaryCondition="true" charge="1"/>
      <species id="cpd11588_b" name="gly-pro-L_C7H12N2O3" compartment="e" boundaryCondition="true"/>
      <species id="cpd00060_b" name="L-Methionine_C5H11NO2S" compartment="e" boundaryCondition="true"/>
      <species id="cpd00048_b" name="Sulfate_O4S" compartment="e" boundaryCondition="true" charge="-2"/>
      <species id="cpd00036_b" name="Succinate_C4H4O4" compartment="e" boundaryCondition="true" charge="-2"/>
      <species id="cpd00082_b" name="Fructose_C6H12O6" compartment="e" boundaryCondition="true"/>
      <species id="cpd00023_b" name="L-Glutamate_C5H8NO4" compartment="e" boundaryCondition="true" charge="-1"/>
      <species id="cpd15605_b" name="Gly-Phe_C11H14N2O3" compartment="e" boundaryCondition="true"/>
      <species id="cpd00142_b" name="Acetoacetate_C4H5O3" compartment="e" boundaryCondition="true" charge="-1"/>
      <species id="cpd00076_b" name="Sucrose_C12H22O11" compartment="e" boundaryCondition="true"/>
      <species id="cpd03424_b" name="Vitamin_B12_C61H86CoN13O14PR" compartment="e" boundaryCondition="true" charge="6"/>
      <species id="cpd00041_b" name="L-Aspartate_C4H6NO4" compartment="e" boundaryCondition="true" charge="-1"/>
      <species id="cpd00156_b" name="L-Valine_C5H11NO2" compartment="e" boundaryCondition="true"/>
      <species id="cpd00009_b" name="Phosphate_HO4P" compartment="e" boundaryCondition="true" charge="-2"/>
      <species id="cpd15606_b" name="Gly-Tyr_C11H14N2O4" compartment="e" boundaryCondition="true"/>
      <species id="cpd01171_b" name="Dulcose_C6H14O6" compartment="e" boundaryCondition="true"/>
      <species id="cpd00637_b" name="D-Methionine_C5H11NO2S" compartment="e" boundaryCondition="true"/>
      <species id="cpd10515_b" name="Fe2+_Fe" compartment="e" boundaryCondition="true" charge="2"/>
      <species id="cpd00030_b" name="Mn2+_Mn" compartment="e" boundaryCondition="true" charge="2"/>
      <species id="cpd11591_b" name="Gly-Met_C7H14N2O3S" compartment="e" boundaryCondition="true"/>
      <species id="cpd00254_b" name="Mg_Mg" compartment="e" boundaryCondition="true" charge="2"/>
      <species id="cpd00138_b" name="D-Mannose_C6H12O6" compartment="e" boundaryCondition="true"/>
      <species id="cpd11582_b" name="ala-L-Thr-L_C7H14N2O4" compartment="e" boundaryCondition="true"/>
      <species id="cpd00314_b" name="MNTL_C6H14O6" compartment="e" boundaryCondition="true"/>
      <species id="cpd00210_b" name="Taurine_C2H7NO3S" compartment="e" boundaryCondition="true"/>
      <species id="cpd00067_b" name="H+_H" compartment="e" boundaryCondition="true" charge="1"/>
      <species id="cpd00034_b" name="Zn2+_Zn" compartment="e" boundaryCondition="true" charge="2"/>
      <species id="cpd15604_b" name="Gly-Leu_C8H16N2O3" compartment="e" boundaryCondition="true"/>
      <species id="cpd00149_b" name="Co2+_Co" compartment="e" boundaryCondition="true" charge="2"/>
      <species id="cpd11580_b" name="Gly-Gln_C7H13N3O4" compartment="e" boundaryCondition="true"/>
      <species id="cpd00107_b" name="L-Leucine_C6H13NO2" compartment="e" boundaryCondition="true"/>
      <species id="cpd11583_b" name="Ala-Leu_C9H18N2O3" compartment="e" boundaryCondition="true"/>
      <species id="cpd00007_b" name="O2_O2" compartment="e" boundaryCondition="true"/>
      <species id="cpd00058_b" name="Cu2+_Cu" compartment="e" boundaryCondition="true" charge="2"/>
      <species id="cpd01012_b" name="Cd2+_Cd" compartment="e" boundaryCondition="true" charge="2"/>
      <species id="cpd00211_b" name="Butyrate_C4H7O2" compartment="e" boundaryCondition="true" charge="-1"/>
      <species id="cpd11574_b" name="Molybdate_H2MoO4" compartment="e" boundaryCondition="true"/>
      <species id="cpd00011_b" name="CO2_CO2" compartment="e" boundaryCondition="true"/>
      <species id="cpd00635_b" name="Cbl_C62H89CoN13O14P" compartment="e" boundaryCondition="true"/>
      <species id="cpd00531_b" name="Hg2+_Hg" compartment="e" boundaryCondition="true" charge="2"/>
      <species id="cpd11585_b" name="L-alanylglycine_C5H10N2O3" compartment="e" boundaryCondition="true"/>
      <species id="cpd00205_b" name="K+_K" compartment="e" boundaryCondition="true" charge="1"/>
      <species id="cpd11576_b" name="L-methionine_R-oxide_C5H11NO3S" compartment="e" boundaryCondition="true"/>
      <species id="cpd11584_b" name="Ala-His_C9H14N4O3" compartment="e" boundaryCondition="true"/>
      <species id="cpd00080_b" name="Glycerol-3-phosphate_C3H8O6P" compartment="e" boundaryCondition="true" charge="-1"/>
      <species id="cpd00099_b" name="Cl-_Cl" compartment="e" boundaryCondition="true" charge="-1"/>
      <species id="cpd00222_b" name="GLCN_C6H11O7" compartment="e" boundaryCondition="true" charge="-1"/>
      <species id="cpd11593_b" name="ala-L-asp-L_C7H11N2O5" compartment="e" boundaryCondition="true" charge="-1"/>
      <species id="cpd11592_b" name="gly-glu-L_C7H11N2O5" compartment="e" boundaryCondition="true" charge="-1"/>
      <species id="cpd00794_b" name="TRHL_C12H22O11" compartment="e" boundaryCondition="true"/>
      <species id="cpd11581_b" name="gly-asn-L_C6H11N3O4" compartment="e" boundaryCondition="true"/>
      <species id="cpd10516_b" name="fe3_Fe" compartment="e" boundaryCondition="true" charge="3"/>
      <species id="cpd00122_b" name="N-Acetyl-D-glucosamine_C8H15NO6" compartment="e" boundaryCondition="true"/>
      <species id="cpd00118_b" name="Putrescine_C4H14N2" compartment="e" boundaryCondition="true" charge="2"/>
      <species id="cpd00053_b" name="L-Glutamine_C5H10N2O3" compartment="e" boundaryCondition="true"/>
      <species id="cpd04097_b" name="Pb_Pb" compartment="e" boundaryCondition="true" charge="2"/>
      <species id="cpd01017_b" name="Cys-Gly_C5H10N2O3S" compartment="e" boundaryCondition="true"/>
      <species id="cpd00492_b" name="N-Acetyl-D-mannosamine_C8H15NO6" compartment="e" boundaryCondition="true"/>
      <species id="cpd11587_b" name="Ala-Gln_C8H15N3O4" compartment="e" boundaryCondition="true"/>
      <species id="CHEBI_52564_c" name="2-carboxy-4-methyl-5-[(2-phosphonooxy)ethylidene]-2,5-dihydrothiazole" compartment="c" boundaryCondition="false"/>
      <species id="CHEBI_62912_c" name="2-(2-carboxy-4-methylthiazol-5-yl)ethyl phosphate" compartment="c" boundaryCondition="false"/>
      <species id="cpd00218_e" name="Niacin" compartment="e" boundaryCondition="false" charge="-1"/>
      <species id="cpd00218_b" name="Niacin" compartment="e" boundaryCondition="true" charge="-1"/>
      <species id="Mcure003_c" name="Lauroyl-Kdo-lipid_IVa (New Compound A)" compartment="c" boundaryCondition="false"/>
      <species id="Mcure004_c" name="Kdo-lipid_A (New Compound B)" compartment="c" boundaryCondition="false"/>
      <species id="Mcure005_c" name="UDP-GlcN (New Compound C, Kegg: C02200)" compartment="c" boundaryCondition="false"/>
      <species id="Mcure006_c" name="UDP-GlcNAcA_C17H25N3O18P2 (New Compound D, Kegg:C04573)" compartment="c" boundaryCondition="false"/>
      <species id="Mcure007_c" name="UDP-GalNAcA_C17H25N3O18P2 (New Compound E, Kegg:C13952)" compartment="c" boundaryCondition="false"/>
      <species id="Mcure008_c" name="UDP-GalNA_C15H23N3017P2 (New Compound F)" compartment="c" boundaryCondition="false"/>
      <species id="Mcure009_c" name="Band_B_LPS (New Compound G)_C176H307N2O100P4" compartment="c" boundaryCondition="false"/>
      <species id="Mcure010_c" name="UDP-D-FucNAc4NMe (New Compound H)" compartment="c" boundaryCondition="false"/>
      <species id="Mcure011_c" name="UDP-ManNAc3NAcA (New Compound I)" compartment="c" boundaryCondition="false"/>
      <species id="Mcure012_c" name="Undecaprenyl-pyrophosphate-Band_A_trisaccharide (New Compound J)" compartment="c" boundaryCondition="false"/>
      <species id="Mcure013_c" name="Band_A_LPS (New Compound K)_C203H359N7O115P4" compartment="c" boundaryCondition="false"/>
      <species id="cpd00129_e" name="L-Proline" compartment="e" boundaryCondition="false" charge="-1"/>
      <species id="cpd00129_b" name="L-Proline" compartment="e" boundaryCondition="true" charge="-1"/>
      <species id="cpd00084_e" name="L-Cysteine" compartment="e" boundaryCondition="false"/>
      <species id="cpd00084_b" name="L-Cysteine" compartment="e" boundaryCondition="true"/>
      <species id="cpd00042_e" name="GSH" compartment="e" boundaryCondition="false" charge="-1"/>
      <species id="cpd00042_b" name="GSH" compartment="e" boundaryCondition="true" charge="-1"/>
      <species id="cpd00020_e" name="Pyruvate" compartment="e" boundaryCondition="false" charge="-1"/>
      <species id="cpd00020_b" name="Pyruvate" compartment="e" boundaryCondition="true" charge="-1"/>
      <species id="cpd00051_e" name="L-Arginine" compartment="e" boundaryCondition="false" charge="1"/>
      <species id="cpd00051_b" name="L-Arginine" compartment="e" boundaryCondition="true" charge="1"/>
      <species id="cpd00035_e" name="L-Alanine" compartment="e" boundaryCondition="false"/>
      <species id="cpd00035_b" name="L-Alanine" compartment="e" boundaryCondition="true"/>
      <species id="cpd00033_e" name="Glycine" compartment="e" boundaryCondition="false"/>
      <species id="cpd00033_b" name="Glycine" compartment="e" boundaryCondition="true"/>
      <species id="cpd00119_e" name="L-Histidine" compartment="e" boundaryCondition="false"/>
      <species id="cpd00119_b" name="L-Histidine" compartment="e" boundaryCondition="true"/>
      <species id="cpd00013_e" name="NH3" compartment="e" boundaryCondition="false" charge="1"/>
      <species id="cpd00013_b" name="NH3" compartment="e" boundaryCondition="true" charge="1"/>
      <species id="cpd00024_e" name="2-Oxoglutarate" compartment="e" boundaryCondition="false" charge="-2"/>
      <species id="cpd00024_b" name="2-Oxoglutarate" compartment="e" boundaryCondition="true" charge="-2"/>
      <species id="cpd00130_e" name="L-Malate" compartment="e" boundaryCondition="false" charge="-2"/>
      <species id="cpd00130_b" name="L-Malate" compartment="e" boundaryCondition="true" charge="-2"/>
      <species id="cpd00159_e" name="LCTT" compartment="e" boundaryCondition="false" charge="-1"/>
      <species id="cpd00159_b" name="LCTT" compartment="e" boundaryCondition="true" charge="-1"/>
      <species id="Mcure014_c" name="Peptidoglycan_polymer_subunit_C40H62N8O21" compartment="c" boundaryCondition="false" charge="-2"/>
      <species id="cpd00132_e" name="L-Asparagine_C4H8N2O3" compartment="e" boundaryCondition="false"/>
      <species id="cpd00132_b" name="L-Asparagine_C4H8N2O3" compartment="e" boundaryCondition="true"/>
      <species id="cpd00039_e" name="L-Lysine_C6H15N2O2" compartment="e" boundaryCondition="false" charge="1"/>
      <species id="cpd00039_b" name="L-Lysine_C6H15N2O2" compartment="e" boundaryCondition="true" charge="1"/>
      <species id="cpd00066_e" name="L-Phenylalanine_C9H11NO2" compartment="e" boundaryCondition="false"/>
      <species id="cpd00066_b" name="L-Phenylalanine_C9H11NO2" compartment="e" boundaryCondition="true"/>
      <species id="cpd00054_e" name="L-Serine_C3H7NO3" compartment="e" boundaryCondition="false"/>
      <species id="cpd00054_b" name="L-Serine_C3H7NO3" compartment="e" boundaryCondition="true"/>
      <species id="cpd00161_e" name="threonine_C4H9NO3" compartment="e" boundaryCondition="false"/>
      <species id="cpd00161_b" name="threonine_C4H9NO3" compartment="e" boundaryCondition="true"/>
      <species id="cpd00065_e" name="L-Tryptophan_C11H12N2O2" compartment="e" boundaryCondition="false"/>
      <species id="cpd00065_b" name="L-Tryptophan_C11H12N2O2" compartment="e" boundaryCondition="true"/>
      <species id="cpd00069_e" name="L-Tyrosine_C9H11NO3" compartment="e" boundaryCondition="false"/>
      <species id="cpd00069_b" name="L-Tyrosine_C9H11NO3" compartment="e" boundaryCondition="true"/>
    </listOfSpecies>
    <listOfReactions>
      <reaction id="rxn13784" name="RNA transcription" reversible="false">
        <notes>
          <html:p>PEG_ASSOCIATION:  ( peg.1906  and  peg.13  and  peg.14  and  peg.2133  and  peg.1096  and  peg.2702  and  peg.425  and  peg.3221  and  peg.2550  and  peg.1620  and  peg.524 ) </html:p>
          <html:p>GENE_ASSOCIATION:  ( BP2184  and  BP0015  and  BP0016  and  BP2431  and  BP1246  and  BP3059  and  BP0493  and  BP3642  and  BP2893  and  BP1841  and  BP0601 ) </html:p>
        </notes>
        <listOfProducts>
          <speciesReference species="cpd17043_c" stoichiometry="1"/>
        </listOfProducts>
        <kineticLaw>
          <math xmlns="http://www.w3.org/1998/Math/MathML">
            <ci> FLUX_VALUE </ci>
          </math>
          <listOfParameters>
            <parameter id="LOWER_BOUND" value="0"/>
            <parameter id="UPPER_BOUND" value="1000"/>
            <parameter id="OBJECTIVE_COEFFICIENT" value="0"/>
            <parameter id="FLUX_VALUE" value="17.2929608441636"/>
          </listOfParameters>
        </kineticLaw>
      </reaction>
      <reaction id="rxn13783" name="DNA replication" reversible="false">
        <notes>
          <html:p>PEG_ASSOCIATION:  ( peg.3659  and  peg.3660  and  peg.1093  and  peg.1113  and  peg.1115  and  peg.1363  and  peg.2905  and  peg.824  and  peg.1907  and  peg.1784  and  peg.3240  and  peg.421  and  peg.422  and  peg.423  and  peg.3390  and  peg.1548  and  peg.3141  and  peg.3143 ) or ( peg.2044  and  peg.1093  and  peg.1113  and  peg.1115  and  peg.1363  and  peg.2905  and  peg.824  and  peg.1907  and  peg.1784  and  peg.3240  and  peg.421  and  peg.422  and  peg.423  and  peg.3390  and  peg.1548  and  peg.3141  and  peg.3143 ) </html:p>
          <html:p>GENE_ASSOCIATION: ( BP1243  and  BP1264  and  BP1266  and  BP1549  and  BP3292  and  BP0944  and  BP2185  and  BP2042  and  BP3662  and  BP0489  and  BP0490  and  BP0491  and  BP3822  and  BP1759  and  BP3558  and  BP3560 )</html:p>
        </notes>
        <listOfProducts>
          <speciesReference species="cpd17042_c" stoichiometry="1"/>
        </listOfProducts>
        <kineticLaw>
          <math xmlns="http://www.w3.org/1998/Math/MathML">
            <ci> FLUX_VALUE </ci>
          </math>
          <listOfParameters>
            <parameter id="LOWER_BOUND" value="0"/>
            <parameter id="UPPER_BOUND" value="1000"/>
            <parameter id="OBJECTIVE_COEFFICIENT" value="0"/>
            <parameter id="FLUX_VALUE" value="17.2929608441636"/>
          </listOfParameters>
        </kineticLaw>
      </reaction>
      <reaction id="rxn13782" name="Protein biosynthesis" reversible="false">
        <notes>
          <html:p>PEG_ASSOCIATION:  ( peg.961  and  peg.322  and  peg.323  and  peg.324  and  peg.2952  and  peg.3205  and  peg.3206  and  peg.3207  and  peg.3208  and  peg.3209  and  peg.3210  and  peg.3211  and  peg.3212  and  peg.3213  and  peg.3214  and  peg.3188  and  peg.3189  and  peg.1670  and  peg.1542  and  peg.2274  and  peg.2275  and  peg.2276  and  peg.2277  and  peg.150  and  peg.1792  and  peg.1793  and  peg.28  and  peg.29  and  peg.1082  and  peg.1311  and  peg.997  and  peg.1786  and  peg.1239  and  peg.1908  and  peg.3217  and  peg.3218  and  peg.3219  and  peg.3220  and  peg.3222  and  peg.1920  and  peg.1615  and  peg.10  and  peg.11  and  peg.12  and  peg.2628  and  peg.1925  and  peg.2613  and  peg.2614  and  peg.2606  and  peg.2466  and  peg.2467  and  peg.2469  and  peg.688  and  peg.1674  and  peg.2450  and  peg.618  and  peg.478  and  peg.3192  and  peg.3193  and  peg.3194  and  peg.3195  and  peg.3196  and  peg.3197  and  peg.3198  and  peg.3199  and  peg.3200  and  peg.3201  and  peg.3202  and  peg.424  and  peg.851  and  peg.97  and  peg.2147  and  peg.1618  and  peg.2171  and  peg.647  and  peg.648 ) </html:p>
          <html:p>GENE_ASSOCIATION:  ( BP1102  and  BP0371  and  BP0372  and  BP0373  and  BP3348  and  BP3626  and  BP3627  and  BP3628  and  BP3629  and  BP3630  and  BP3631  and  BP3632  and  BP3633  and  BP3634  and  BP3635  and  BP3608  and  BP3609  and  BP1908  and  BP1753  and  BP2573  and  BP2574  and  BP2575  and  BP2576  and  BP0180  and  BP2050  and  BP2051  and  BP0033  and  BP0034  and  BP1232  and  BP1497  and  BP1143  and  BP2044  and  BP1419  and  BP2186  and  BP3638  and  BP3639  and  BP3640  and  BP3641  and  BP3643  and  BP2198  and  BP1836  and  BP0011  and  BP0013  and  BP0014  and  BP2978  and  BP2203  and  BP2961  and  BP2962  and  BP2954  and  BP2793  and  BP2794  and  BP2796  and  BP0794  and  BP1912  and  BP2773  and  BP0709  and  BP0551  and  BP3612  and  BP3613  and  BP3614  and  BP3615  and  BP3616  and  BP3617  and  BP3618  and  BP3619  and  BP3620  and  BP3621  and  BP3622  and  BP0492  and  BP0975  and  BP0115  and  BP2445  and  BP1839  and  BP2470  and  BP0748  and  BP0749 ) </html:p>
        </notes>
        <listOfProducts>
          <speciesReference species="cpd17041_c" stoichiometry="1"/>
        </listOfProducts>
        <kineticLaw>
          <math xmlns="http://www.w3.org/1998/Math/MathML">
            <ci> FLUX_VALUE </ci>
          </math>
          <listOfParameters>
            <parameter id="LOWER_BOUND" value="0"/>
            <parameter id="UPPER_BOUND" value="1000"/>
            <parameter id="OBJECTIVE_COEFFICIENT" value="0"/>
            <parameter id="FLUX_VALUE" value="17.2929608441636"/>
          </listOfParameters>
        </kineticLaw>
      </reaction>
      <reaction id="rxn00533" name="Acetyl-CoAcarbon-dioxide ligase (ADP-forming)" reversible="true">
        <notes>
          <html:p>PEG_ASSOCIATION:  peg.1169 </html:p>
          <html:p>GENE_ASSOCIATION:  BP1335 </html:p>
          <html:p>PROTEIN_CLASS: 6.4.1.2</html:p>
          <html:p>KEGG_RID: R00742</html:p>
        </notes>
        <listOfReactants>
          <speciesReference species="cpd00002_c" stoichiometry="1"/>
          <speciesReference species="cpd00022_c" stoichiometry="1"/>
          <speciesReference species="cpd00242_c" stoichiometry="1"/>
        </listOfReactants>
        <listOfProducts>
          <speciesReference species="cpd00008_c" stoichiometry="1"/>
          <speciesReference species="cpd00009_c" stoichiometry="1"/>
          <speciesReference species="cpd00067_c" stoichiometry="1"/>
          <speciesReference species="cpd00070_c" stoichiometry="1"/>
        </listOfProducts>
        <kineticLaw>
          <math xmlns="http://www.w3.org/1998/Math/MathML">
            <ci> FLUX_VALUE </ci>
          </math>
          <listOfParameters>
            <parameter id="LOWER_BOUND" value="-10000"/>
            <parameter id="UPPER_BOUND" value="10000"/>
            <parameter id="OBJECTIVE_COEFFICIENT" value="0"/>
            <parameter id="FLUX_VALUE" value="10000"/>
          </listOfParameters>
        </kineticLaw>
      </reaction>
      <reaction id="rxn08179" name="Biotin sulfoxide reductase" reversible="true">
        <notes>
          <html:p>PEG_ASSOCIATION:  peg.591 </html:p>
          <html:p>GENE_ASSOCIATION:  BP0675 </html:p>
        </notes>
        <listOfReactants>
          <speciesReference species="cpd00005_c" stoichiometry="1"/>
          <speciesReference species="cpd00067_c" stoichiometry="1"/>
          <speciesReference species="cpd15414_c" stoichiometry="1"/>
        </listOfReactants>
        <listOfProducts>
          <speciesReference species="cpd00001_c" stoichiometry="1"/>
          <speciesReference species="cpd00006_c" stoichiometry="1"/>
          <speciesReference species="cpd00104_c" stoichiometry="1"/>
        </listOfProducts>
        <kineticLaw>
          <math xmlns="http://www.w3.org/1998/Math/MathML">
            <ci> FLUX_VALUE </ci>
          </math>
          <listOfParameters>
            <parameter id="LOWER_BOUND" value="-10000"/>
            <parameter id="UPPER_BOUND" value="10000"/>
            <parameter id="OBJECTIVE_COEFFICIENT" value="0"/>
            <parameter id="FLUX_VALUE" value="10000"/>
          </listOfParameters>
        </kineticLaw>
      </reaction>
      <reaction id="rxn08178" name="Biotin sulfoxide reductase" reversible="true">
        <notes>
          <html:p>PEG_ASSOCIATION:  peg.591 </html:p>
          <html:p>GENE_ASSOCIATION:  BP0675 </html:p>
        </notes>
        <listOfReactants>
          <speciesReference species="cpd00004_c" stoichiometry="1"/>
          <speciesReference species="cpd00067_c" stoichiometry="1"/>
          <speciesReference species="cpd15414_c" stoichiometry="1"/>
        </listOfReactants>
        <listOfProducts>
          <speciesReference species="cpd00001_c" stoichiometry="1"/>
          <speciesReference species="cpd00003_c" stoichiometry="1"/>
          <speciesReference species="cpd00104_c" stoichiometry="1"/>
        </listOfProducts>
        <kineticLaw>
          <math xmlns="http://www.w3.org/1998/Math/MathML">
            <ci> FLUX_VALUE </ci>
          </math>
          <listOfParameters>
            <parameter id="LOWER_BOUND" value="-10000"/>
            <parameter id="UPPER_BOUND" value="10000"/>
            <parameter id="OBJECTIVE_COEFFICIENT" value="0"/>
            <parameter id="FLUX_VALUE" value="-10000"/>
          </listOfParameters>
        </kineticLaw>
      </reaction>
      <reaction id="rxn00649" name="O3-Acetyl-L-serine acetate-lyase (adding hydrogen sulfide)" reversible="false">
        <notes>
          <html:p>PEG_ASSOCIATION:  peg.838 </html:p>
          <html:p>GENE_ASSOCIATION:  BP0958 </html:p>
          <html:p>PROTEIN_CLASS: 2.5.1.47</html:p>
          <html:p>KEGG_RID: R00897</html:p>
        </notes>
        <listOfReactants>
          <speciesReference species="cpd00239_c" stoichiometry="1"/>
          <speciesReference species="cpd00722_c" stoichiometry="1"/>
        </listOfReactants>
        <listOfProducts>
          <speciesReference species="cpd00029_c" stoichiometry="1"/>
          <speciesReference species="cpd00067_c" stoichiometry="1"/>
          <speciesReference species="cpd00084_c" stoichiometry="1"/>
        </listOfProducts>
        <kineticLaw>
          <math xmlns="http://www.w3.org/1998/Math/MathML">
            <ci> FLUX_VALUE </ci>
          </math>
          <listOfParameters>
            <parameter id="LOWER_BOUND" value="0"/>
            <parameter id="UPPER_BOUND" value="10000"/>
            <parameter id="OBJECTIVE_COEFFICIENT" value="0"/>
          </listOfParameters>
        </kineticLaw>
      </reaction>
      <reaction id="rxn08345" name="2,5-diketo-D-gluconate reductase" reversible="true">
        <notes>
          <html:p>PEG_ASSOCIATION:  peg.1418 </html:p>
          <html:p>GENE_ASSOCIATION:  BP1609 </html:p>
          <html:p>blocked: True</html:p>
        </notes>
        <listOfReactants>
          <speciesReference species="cpd00005_c" stoichiometry="1"/>
          <speciesReference species="cpd00067_c" stoichiometry="1"/>
          <speciesReference species="cpd01793_c" stoichiometry="1"/>
        </listOfReactants>
        <listOfProducts>
          <speciesReference species="cpd00006_c" stoichiometry="1"/>
          <speciesReference species="cpd15351_c" stoichiometry="1"/>
        </listOfProducts>
        <kineticLaw>
          <math xmlns="http://www.w3.org/1998/Math/MathML">
            <ci> FLUX_VALUE </ci>
          </math>
          <listOfParameters>
            <parameter id="LOWER_BOUND" value="-10000"/>
            <parameter id="UPPER_BOUND" value="10000"/>
            <parameter id="OBJECTIVE_COEFFICIENT" value="0"/>
          </listOfParameters>
        </kineticLaw>
      </reaction>
      <reaction id="rxn03630" name="Taurine, 2-oxoglutarateO2 oxidoreductase (sulfite-forming)" reversible="false">
        <notes>
          <html:p>PEG_ASSOCIATION:  peg.3421 </html:p>
          <html:p>GENE_ASSOCIATION:  BP3856 </html:p>
          <html:p>PROTEIN_CLASS: 1.14.11.17</html:p>
          <html:p>KEGG_RID: R05320</html:p>
        </notes>
        <listOfReactants>
          <speciesReference species="cpd00007_c" stoichiometry="1"/>
          <speciesReference species="cpd00024_c" stoichiometry="1"/>
          <speciesReference species="cpd00210_c" stoichiometry="1"/>
        </listOfReactants>
        <listOfProducts>
          <speciesReference species="cpd00011_c" stoichiometry="1"/>
          <speciesReference species="cpd00036_c" stoichiometry="1"/>
          <speciesReference species="cpd00081_c" stoichiometry="1"/>
          <speciesReference species="cpd04122_c" stoichiometry="1"/>
        </listOfProducts>
        <kineticLaw>
          <math xmlns="http://www.w3.org/1998/Math/MathML">
            <ci> FLUX_VALUE </ci>
          </math>
          <listOfParameters>
            <parameter id="LOWER_BOUND" value="0"/>
            <parameter id="UPPER_BOUND" value="10000"/>
            <parameter id="OBJECTIVE_COEFFICIENT" value="0"/>
          </listOfParameters>
        </kineticLaw>
      </reaction>
      <reaction id="rxn00745" name="Phosphoenolpyruvateglycerone phosphotransferase" reversible="true">
        <notes>
          <html:p>PEG_ASSOCIATION:  peg.1316 </html:p>
          <html:p>GENE_ASSOCIATION:  BP1502 </html:p>
          <html:p>PROTEIN_CLASS: 2.7.1.121</html:p>
          <html:p>KEGG_RID: R01012</html:p>
          <html:p>blocked: True</html:p>
        </notes>
        <listOfReactants>
          <speciesReference species="cpd00061_c" stoichiometry="1"/>
          <speciesReference species="cpd00157_c" stoichiometry="1"/>
        </listOfReactants>
        <listOfProducts>
          <speciesReference species="cpd00020_c" stoichiometry="1"/>
          <speciesReference species="cpd00095_c" stoichiometry="1"/>
        </listOfProducts>
        <kineticLaw>
          <math xmlns="http://www.w3.org/1998/Math/MathML">
            <ci> FLUX_VALUE </ci>
          </math>
          <listOfParameters>
            <parameter id="LOWER_BOUND" value="-10000"/>
            <parameter id="UPPER_BOUND" value="10000"/>
            <parameter id="OBJECTIVE_COEFFICIENT" value="0"/>
          </listOfParameters>
        </kineticLaw>
      </reaction>
      <reaction id="rxn10447" name="calcium transport via ABC system" reversible="false">
        <notes>
          <html:p>PEG_ASSOCIATION:  GAP FILLING </html:p>
          <html:p>GENE_ASSOCIATION:  GAP FILLING </html:p>
        </notes>
        <listOfReactants>
          <speciesReference species="cpd00001_c" stoichiometry="1"/>
          <speciesReference species="cpd00002_c" stoichiometry="1"/>
          <speciesReference species="cpd00063_e" stoichiometry="1"/>
        </listOfReactants>
        <listOfProducts>
          <speciesReference species="cpd00008_c" stoichiometry="1"/>
          <speciesReference species="cpd00009_c" stoichiometry="1"/>
          <speciesReference species="cpd00063_c" stoichiometry="1"/>
          <speciesReference species="cpd00067_c" stoichiometry="1"/>
        </listOfProducts>
        <kineticLaw>
          <math xmlns="http://www.w3.org/1998/Math/MathML">
            <ci> FLUX_VALUE </ci>
          </math>
          <listOfParameters>
            <parameter id="LOWER_BOUND" value="0"/>
            <parameter id="UPPER_BOUND" value="10000"/>
            <parameter id="OBJECTIVE_COEFFICIENT" value="0"/>
            <parameter id="FLUX_VALUE" value="0.0703823506357458"/>
          </listOfParameters>
        </kineticLaw>
      </reaction>
      <reaction id="rxn10821" name="Ca ATPase" reversible="false">
        <notes>
          <html:p>PEG_ASSOCIATION:  GAP FILLING </html:p>
          <html:p>GENE_ASSOCIATION:  GAP FILLING </html:p>
        </notes>
        <listOfReactants>
          <speciesReference species="cpd00001_c" stoichiometry="1"/>
          <speciesReference species="cpd00002_c" stoichiometry="1"/>
          <speciesReference species="cpd00063_c" stoichiometry="2"/>
        </listOfReactants>
        <listOfProducts>
          <speciesReference species="cpd00008_c" stoichiometry="1"/>
          <speciesReference species="cpd00009_c" stoichiometry="1"/>
          <speciesReference species="cpd00063_e" stoichiometry="2"/>
          <speciesReference species="cpd00067_e" stoichiometry="1"/>
        </listOfProducts>
        <kineticLaw>
          <math xmlns="http://www.w3.org/1998/Math/MathML">
            <ci> FLUX_VALUE </ci>
          </math>
          <listOfParameters>
            <parameter id="LOWER_BOUND" value="0"/>
            <parameter id="UPPER_BOUND" value="10000"/>
            <parameter id="OBJECTIVE_COEFFICIENT" value="0"/>
          </listOfParameters>
        </kineticLaw>
      </reaction>
      <reaction id="rxn09657" name="Thiamine transport in via proton symport" reversible="false">
        <notes>
          <html:p>PEG_ASSOCIATION:  GAP FILLING </html:p>
          <html:p>GENE_ASSOCIATION:  GAP FILLING </html:p>
        </notes>
        <listOfReactants>
          <speciesReference species="cpd00067_e" stoichiometry="1"/>
          <speciesReference species="cpd00305_e" stoichiometry="1"/>
        </listOfReactants>
        <listOfProducts>
          <speciesReference species="cpd00067_c" stoichiometry="1"/>
          <speciesReference species="cpd00305_c" stoichiometry="1"/>
        </listOfProducts>
        <kineticLaw>
          <math xmlns="http://www.w3.org/1998/Math/MathML">
            <ci> FLUX_VALUE </ci>
          </math>
          <listOfParameters>
            <parameter id="LOWER_BOUND" value="0"/>
            <parameter id="UPPER_BOUND" value="10000"/>
            <parameter id="OBJECTIVE_COEFFICIENT" value="0"/>
          </listOfParameters>
        </kineticLaw>
      </reaction>
      <reaction id="rxn05166" name="Cobalt-ABC transport" reversible="false">
        <notes>
          <html:p>PEG_ASSOCIATION:  GAP FILLING </html:p>
          <html:p>GENE_ASSOCIATION:  GAP FILLING </html:p>
        </notes>
        <listOfReactants>
          <speciesReference species="cpd00001_c" stoichiometry="1"/>
          <speciesReference species="cpd00002_c" stoichiometry="1"/>
          <speciesReference species="cpd00149_e" stoichiometry="1"/>
        </listOfReactants>
        <listOfProducts>
          <speciesReference species="cpd00008_c" stoichiometry="1"/>
          <speciesReference species="cpd00009_c" stoichiometry="1"/>
          <speciesReference species="cpd00067_c" stoichiometry="1"/>
          <speciesReference species="cpd00149_c" stoichiometry="1"/>
        </listOfProducts>
        <kineticLaw>
          <math xmlns="http://www.w3.org/1998/Math/MathML">
            <ci> FLUX_VALUE </ci>
          </math>
          <listOfParameters>
            <parameter id="LOWER_BOUND" value="0"/>
            <parameter id="UPPER_BOUND" value="10000"/>
            <parameter id="OBJECTIVE_COEFFICIENT" value="0"/>
            <parameter id="FLUX_VALUE" value="0.0703823506357458"/>
          </listOfParameters>
        </kineticLaw>
      </reaction>
      <reaction id="rxn05149" name="Manganese-ABC transport" reversible="false">
        <notes>
          <html:p>PEG_ASSOCIATION:  GAP FILLING </html:p>
          <html:p>GENE_ASSOCIATION:  GAP FILLING </html:p>
          <html:p>PROTEIN_CLASS: 3.A.1.15</html:p>
        </notes>
        <listOfReactants>
          <speciesReference species="cpd00001_c" stoichiometry="1"/>
          <speciesReference species="cpd00002_c" stoichiometry="1"/>
          <speciesReference species="cpd00030_e" stoichiometry="1"/>
        </listOfReactants>
        <listOfProducts>
          <speciesReference species="cpd00008_c" stoichiometry="1"/>
          <speciesReference species="cpd00009_c" stoichiometry="1"/>
          <speciesReference species="cpd00030_c" stoichiometry="1"/>
          <speciesReference species="cpd00067_c" stoichiometry="1"/>
        </listOfProducts>
        <kineticLaw>
          <math xmlns="http://www.w3.org/1998/Math/MathML">
            <ci> FLUX_VALUE </ci>
          </math>
          <listOfParameters>
            <parameter id="LOWER_BOUND" value="0"/>
            <parameter id="UPPER_BOUND" value="10000"/>
            <parameter id="OBJECTIVE_COEFFICIENT" value="0"/>
            <parameter id="FLUX_VALUE" value="0.0703823506357458"/>
          </listOfParameters>
        </kineticLaw>
      </reaction>
      <reaction id="rxn05039" name="pyrimidine phosphatase" reversible="false">
        <notes>
          <html:p>PEG_ASSOCIATION:  GAP FILLING </html:p>
          <html:p>GENE_ASSOCIATION:  GAP FILLING </html:p>
          <html:p>PROTEIN_CLASS: 3.1.3.-</html:p>
          <html:p>KEGG_RID: R07280</html:p>
        </notes>
        <listOfReactants>
          <speciesReference species="cpd00001_c" stoichiometry="1"/>
          <speciesReference species="cpd02720_c" stoichiometry="1"/>
        </listOfReactants>
        <listOfProducts>
          <speciesReference species="cpd00009_c" stoichiometry="1"/>
          <speciesReference species="cpd00067_c" stoichiometry="1"/>
          <speciesReference species="cpd02882_c" stoichiometry="1"/>
        </listOfProducts>
        <kineticLaw>
          <math xmlns="http://www.w3.org/1998/Math/MathML">
            <ci> FLUX_VALUE </ci>
          </math>
          <listOfParameters>
            <parameter id="LOWER_BOUND" value="0"/>
            <parameter id="UPPER_BOUND" value="10000"/>
            <parameter id="OBJECTIVE_COEFFICIENT" value="0"/>
            <parameter id="FLUX_VALUE" value="0.140764701271492"/>
          </listOfParameters>
        </kineticLaw>
      </reaction>
      <reaction id="rxn03167" name="2-Amino-4-hydroxy-6-(erythro-1,2,3-trihydroxypropyl)" reversible="false">
        <notes>
          <html:p>PEG_ASSOCIATION:  GAP FILLING </html:p>
          <html:p>GENE_ASSOCIATION:  GAP FILLING </html:p>
          <html:p>PROTEIN_CLASS: 3.1.3.1</html:p>
          <html:p>KEGG_RID: R04620</html:p>
        </notes>
        <listOfReactants>
          <speciesReference species="cpd00001_c" stoichiometry="3"/>
          <speciesReference species="cpd02978_c" stoichiometry="1"/>
        </listOfReactants>
        <listOfProducts>
          <speciesReference species="cpd00009_c" stoichiometry="3"/>
          <speciesReference species="cpd00067_c" stoichiometry="3"/>
          <speciesReference species="cpd02961_c" stoichiometry="1"/>
        </listOfProducts>
        <kineticLaw>
          <math xmlns="http://www.w3.org/1998/Math/MathML">
            <ci> FLUX_VALUE </ci>
          </math>
          <listOfParameters>
            <parameter id="LOWER_BOUND" value="0"/>
            <parameter id="UPPER_BOUND" value="10000"/>
            <parameter id="OBJECTIVE_COEFFICIENT" value="0"/>
            <parameter id="FLUX_VALUE" value="0.211147051907238"/>
          </listOfParameters>
        </kineticLaw>
      </reaction>
      <reaction id="rxn03087" name="N-Succinyl-L-2,6-diaminoheptanedioate2-ocoglytarate" reversible="true">
        <notes>
          <html:p>PEG_ASSOCIATION:  GAP FILLING </html:p>
          <html:p>GENE_ASSOCIATION: ( BP2372 )</html:p>
          <html:p>PROTEIN_CLASS: 2.6.1.17</html:p>
          <html:p>KEGG_RID: R04475</html:p>
          <html:p>CURATION_NOTES: BP1765(DapC, pseudogene), and BP0451(ArgD</html:p>
        </notes>
        <listOfReactants>
          <speciesReference species="cpd00024_c" stoichiometry="1"/>
          <speciesReference species="cpd02698_c" stoichiometry="1"/>
        </listOfReactants>
        <listOfProducts>
          <speciesReference species="cpd00023_c" stoichiometry="1"/>
          <speciesReference species="cpd02724_c" stoichiometry="1"/>
        </listOfProducts>
        <kineticLaw>
          <math xmlns="http://www.w3.org/1998/Math/MathML">
            <ci> FLUX_VALUE </ci>
          </math>
          <listOfParameters>
            <parameter id="LOWER_BOUND" value="-10000"/>
            <parameter id="UPPER_BOUND" value="10000"/>
            <parameter id="OBJECTIVE_COEFFICIENT" value="0"/>
            <parameter id="FLUX_VALUE" value="-0.50305223095711"/>
          </listOfParameters>
        </kineticLaw>
      </reaction>
      <reaction id="rxn02304" name="Protoporphyrinogen-IXoxygen oxidoreductase" reversible="true">
        <notes>
          <html:p>PEG_ASSOCIATION:  GAP FILLING </html:p>
          <html:p>GENE_ASSOCIATION:  GAP FILLING </html:p>
          <html:p>PROTEIN_CLASS: 1.3.3.4</html:p>
          <html:p>KEGG_RID: R03222</html:p>
        </notes>
        <listOfReactants>
          <speciesReference species="cpd00007_c" stoichiometry="3"/>
          <speciesReference species="cpd00791_c" stoichiometry="2"/>
        </listOfReactants>
        <listOfProducts>
          <speciesReference species="cpd00001_c" stoichiometry="6"/>
          <speciesReference species="cpd01476_c" stoichiometry="2"/>
        </listOfProducts>
        <kineticLaw>
          <math xmlns="http://www.w3.org/1998/Math/MathML">
            <ci> FLUX_VALUE </ci>
          </math>
          <listOfParameters>
            <parameter id="LOWER_BOUND" value="-10000"/>
            <parameter id="UPPER_BOUND" value="10000"/>
            <parameter id="OBJECTIVE_COEFFICIENT" value="0"/>
            <parameter id="FLUX_VALUE" value="0.0351911753186869"/>
          </listOfParameters>
        </kineticLaw>
      </reaction>
      <reaction id="rxn01538" name="ATPthiamine phosphotransferase" reversible="true">
        <notes>
          <html:p>PEG_ASSOCIATION:  GAP FILLING </html:p>
          <html:p>GENE_ASSOCIATION:  GAP FILLING </html:p>
          <html:p>PROTEIN_CLASS: 2.7.1.89</html:p>
          <html:p>KEGG_RID: R02134</html:p>
        </notes>
        <listOfReactants>
          <speciesReference species="cpd00002_c" stoichiometry="1"/>
          <speciesReference species="cpd00305_c" stoichiometry="1"/>
        </listOfReactants>
        <listOfProducts>
          <speciesReference species="cpd00008_c" stoichiometry="1"/>
          <speciesReference species="cpd00793_c" stoichiometry="1"/>
        </listOfProducts>
        <kineticLaw>
          <math xmlns="http://www.w3.org/1998/Math/MathML">
            <ci> FLUX_VALUE </ci>
          </math>
          <listOfParameters>
            <parameter id="LOWER_BOUND" value="-10000"/>
            <parameter id="UPPER_BOUND" value="10000"/>
            <parameter id="OBJECTIVE_COEFFICIENT" value="0"/>
          </listOfParameters>
        </kineticLaw>
      </reaction>
      <reaction id="rxn00979" name="glycolaldehydeNAD+ oxidoreductase" reversible="true">
        <notes>
          <html:p>PEG_ASSOCIATION:  GAP FILLING </html:p>
          <html:p>GENE_ASSOCIATION:  GAP FILLING </html:p>
          <html:p>PROTEIN_CLASS: 1.2.1.21</html:p>
          <html:p>KEGG_RID: R01333</html:p>
        </notes>
        <listOfReactants>
          <speciesReference species="cpd00001_c" stoichiometry="1"/>
          <speciesReference species="cpd00003_c" stoichiometry="1"/>
          <speciesReference species="cpd00229_c" stoichiometry="1"/>
        </listOfReactants>
        <listOfProducts>
          <speciesReference species="cpd00004_c" stoichiometry="1"/>
          <speciesReference species="cpd00067_c" stoichiometry="2"/>
          <speciesReference species="cpd00139_c" stoichiometry="1"/>
        </listOfProducts>
        <kineticLaw>
          <math xmlns="http://www.w3.org/1998/Math/MathML">
            <ci> FLUX_VALUE </ci>
          </math>
          <listOfParameters>
            <parameter id="LOWER_BOUND" value="-10000"/>
            <parameter id="UPPER_BOUND" value="10000"/>
            <parameter id="OBJECTIVE_COEFFICIENT" value="0"/>
            <parameter id="FLUX_VALUE" value="0.281529402542219"/>
          </listOfParameters>
        </kineticLaw>
      </reaction>
      <reaction id="rxn00704" name="alpha-D-Glucose 1-phosphate 1,6-phosphomutase" reversible="true">
        <notes>
          <html:p>PEG_ASSOCIATION:  peg.2778 </html:p>
          <html:p>GENE_ASSOCIATION:  BP3141 </html:p>
          <html:p>PROTEIN_CLASS: 5.4.2.2</html:p>
          <html:p>KEGG_RID: R00959</html:p>
        </notes>
        <listOfReactants>
          <speciesReference species="cpd00089_c" stoichiometry="1"/>
        </listOfReactants>
        <listOfProducts>
          <speciesReference species="cpd00079_c" stoichiometry="1"/>
        </listOfProducts>
        <kineticLaw>
          <math xmlns="http://www.w3.org/1998/Math/MathML">
            <ci> FLUX_VALUE </ci>
          </math>
          <listOfParameters>
            <parameter id="LOWER_BOUND" value="-10000"/>
            <parameter id="UPPER_BOUND" value="10000"/>
            <parameter id="OBJECTIVE_COEFFICIENT" value="0"/>
            <parameter id="FLUX_VALUE" value="-1.00575860269601"/>
          </listOfParameters>
        </kineticLaw>
      </reaction>
      <reaction id="rxn06848" name="Endotoxin Synthesis (myristoyl transferase)" reversible="false">
        <notes>
          <html:p>PEG_ASSOCIATION:  INITIAL GAP FILLING </html:p>
          <html:p>GENE_ASSOCIATION: ( BP3073 )</html:p>
          <html:p>PROTEIN_CLASS: 2.3.1.-</html:p>
          <html:p>KEGG_RID: R05075</html:p>
        </notes>
        <listOfReactants>
          <speciesReference species="cpd11466_c" stoichiometry="1"/>
          <speciesReference species="Mcure003_c" stoichiometry="1"/>
        </listOfReactants>
        <listOfProducts>
          <speciesReference species="Mcure004_c" stoichiometry="1"/>
          <speciesReference species="cpd11493_c" stoichiometry="1"/>
        </listOfProducts>
        <kineticLaw>
          <math xmlns="http://www.w3.org/1998/Math/MathML">
            <ci> FLUX_VALUE </ci>
          </math>
          <listOfParameters>
            <parameter id="LOWER_BOUND" value="0"/>
            <parameter id="UPPER_BOUND" value="10000"/>
            <parameter id="OBJECTIVE_COEFFICIENT" value="0"/>
            <parameter id="FLUX_VALUE" value="0.502879301348277"/>
          </listOfParameters>
        </kineticLaw>
      </reaction>
      <reaction id="rxn03919" name="D-glycero-D-manno-heptose 1,7-bisphosphate phosphatase" reversible="false">
        <notes>
          <html:p>PEG_ASSOCIATION:  INITIAL GAP FILLING </html:p>
          <html:p>GENE_ASSOCIATION:  INITIAL GAP FILLING </html:p>
          <html:p>PROTEIN_CLASS: 3.1.-.-</html:p>
          <html:p>KEGG_RID: R05647</html:p>
        </notes>
        <listOfReactants>
          <speciesReference species="cpd00001_c" stoichiometry="1"/>
          <speciesReference species="cpd08316_c" stoichiometry="1"/>
        </listOfReactants>
        <listOfProducts>
          <speciesReference species="cpd00009_c" stoichiometry="1"/>
          <speciesReference species="cpd00067_c" stoichiometry="1"/>
          <speciesReference species="cpd04920_c" stoichiometry="1"/>
        </listOfProducts>
        <kineticLaw>
          <math xmlns="http://www.w3.org/1998/Math/MathML">
            <ci> FLUX_VALUE </ci>
          </math>
          <listOfParameters>
            <parameter id="LOWER_BOUND" value="0"/>
            <parameter id="UPPER_BOUND" value="10000"/>
            <parameter id="OBJECTIVE_COEFFICIENT" value="0"/>
            <parameter id="FLUX_VALUE" value="1.50863790404483"/>
          </listOfParameters>
        </kineticLaw>
      </reaction>
      <reaction id="bio00047" name="Biomass" reversible="false">
        <notes>
          <html:p>PEG_ASSOCIATION:  UNIVERSAL </html:p>
          <html:p>GENE_ASSOCIATION:  UNIVERSAL </html:p>
        </notes>
        <listOfReactants>
          <speciesReference species="cpd00030_c" stoichiometry="0.00351272299675552"/>
          <speciesReference species="cpd00034_c" stoichiometry="0.00351272299675552"/>
          <speciesReference species="cpd00058_c" stoichiometry="0.00351272299675552"/>
          <speciesReference species="cpd00063_c" stoichiometry="0.00351272299675552"/>
          <speciesReference species="cpd00099_c" stoichiometry="0.00351272299675552"/>
          <speciesReference species="cpd00149_c" stoichiometry="0.00351272299675552"/>
          <speciesReference species="cpd00205_c" stoichiometry="0.00351272299675552"/>
          <speciesReference species="cpd00254_c" stoichiometry="0.00351272299675552"/>
          <speciesReference species="cpd10515_c" stoichiometry="0.00351272299675552"/>
          <speciesReference species="cpd10516_c" stoichiometry="0.00351272299675552"/>
          <speciesReference species="cpd00003_c" stoichiometry="0.00351272299675552"/>
          <speciesReference species="cpd00006_c" stoichiometry="0.00351272299675552"/>
          <speciesReference species="cpd00010_c" stoichiometry="0.00351272299675552"/>
          <speciesReference species="cpd00015_c" stoichiometry="0.00351272299675552"/>
          <speciesReference species="cpd00016_c" stoichiometry="0.00351272299675552"/>
          <speciesReference species="cpd00017_c" stoichiometry="0.00351272299675552"/>
          <speciesReference species="cpd00028_c" stoichiometry="0.00351272299675552"/>
          <speciesReference species="cpd00042_c" stoichiometry="0.00351272299675552"/>
          <speciesReference species="cpd00056_c" stoichiometry="0.00351272299675552"/>
          <speciesReference species="cpd00087_c" stoichiometry="0.00351272299675552"/>
          <speciesReference species="cpd00201_c" stoichiometry="0.00351272299675552"/>
          <speciesReference species="cpd00220_c" stoichiometry="0.00351272299675552"/>
          <speciesReference species="cpd00345_c" stoichiometry="0.00351272299675552"/>
          <speciesReference species="cpd00557_c" stoichiometry="0.00351272299675552"/>
          <speciesReference species="cpd15560_c" stoichiometry="0.00351272299675552"/>
          <speciesReference species="cpd11493_c" stoichiometry="0.00351272299675552"/>
          <speciesReference species="cpd00115_c" stoichiometry="0.00654212292761839"/>
          <speciesReference species="cpd00357_c" stoichiometry="0.00654212292761839"/>
          <speciesReference species="cpd00356_c" stoichiometry="0.0137315535327716"/>
          <speciesReference species="cpd00241_c" stoichiometry="0.0137315535327716"/>
          <speciesReference species="cpd17042_c" stoichiometry="0.863076903379735"/>
          <speciesReference species="cpd00062_c" stoichiometry="0.11209642821096"/>
          <speciesReference species="cpd00052_c" stoichiometry="0.123307797185863"/>
          <speciesReference species="cpd00038_c" stoichiometry="0.179347380522309"/>
          <speciesReference species="cpd17043_c" stoichiometry="0.863076903379735"/>
          <speciesReference species="cpd15540_c" stoichiometry="0.0122556920279922"/>
          <speciesReference species="cpd15722_c" stoichiometry="0.0122556920279922"/>
          <speciesReference species="cpd15723_c" stoichiometry="0.0122556920279922"/>
          <speciesReference species="cpd15793_c" stoichiometry="0.0122556920279922"/>
          <speciesReference species="cpd15794_c" stoichiometry="0.0122556920279922"/>
          <speciesReference species="cpd15795_c" stoichiometry="0.0122556920279922"/>
          <speciesReference species="cpd02229_c" stoichiometry="0.0251069071193165"/>
          <speciesReference species="cpd00035_c" stoichiometry="0.611619447580049"/>
          <speciesReference species="cpd00051_c" stoichiometry="0.34429000752721"/>
          <speciesReference species="cpd00132_c" stoichiometry="0.109360474427246"/>
          <speciesReference species="cpd00041_c" stoichiometry="0.238977363776815"/>
          <speciesReference species="cpd00084_c" stoichiometry="0.040504199075611"/>
          <speciesReference species="cpd00023_c" stoichiometry="0.222777410300377"/>
          <speciesReference species="cpd00053_c" stoichiometry="0.186321041901617"/>
          <speciesReference species="cpd00033_c" stoichiometry="0.380737745156936"/>
          <speciesReference species="cpd00119_c" stoichiometry="0.109360474427246"/>
          <speciesReference species="cpd00322_c" stoichiometry="0.198473164701204"/>
          <speciesReference species="cpd00107_c" stoichiometry="0.482002558230481"/>
          <speciesReference species="cpd00039_c" stoichiometry="0.121512597226833"/>
          <speciesReference species="cpd00060_c" stoichiometry="0.105312643750395"/>
          <speciesReference species="cpd00066_c" stoichiometry="0.145816842826006"/>
          <speciesReference species="cpd00129_c" stoichiometry="0.238977363776815"/>
          <speciesReference species="cpd00054_c" stoichiometry="0.218720948854493"/>
          <speciesReference species="cpd00161_c" stoichiometry="0.218720948854493"/>
          <speciesReference species="cpd00065_c" stoichiometry="0.0648084446747843"/>
          <speciesReference species="cpd00069_c" stoichiometry="0.109360474427246"/>
          <speciesReference species="cpd00156_c" stoichiometry="0.34429000752721"/>
          <speciesReference species="cpd17041_c" stoichiometry="0.863076903379735"/>
          <speciesReference species="Mcure009_c" stoichiometry="0.0125491381751414"/>
          <speciesReference species="Mcure013_c" stoichiometry="0.0125491381751414"/>
          <speciesReference species="Mcure014_c" stoichiometry="0.0251069071193165"/>
          <speciesReference species="cpd00001_c" stoichiometry="35.3632401673588"/>
          <speciesReference species="cpd00002_c" stoichiometry="40"/>
        </listOfReactants>
        <listOfProducts>
          <speciesReference species="cpd00009_c" stoichiometry="39.8507653726366"/>
          <speciesReference species="cpd00008_c" stoichiometry="39.8542780956334"/>
          <speciesReference species="cpd00067_c" stoichiometry="34.5230761351894"/>
          <speciesReference species="cpd00012_c" stoichiometry="0.519917526595953"/>
        </listOfProducts>
        <kineticLaw>
          <math xmlns="http://www.w3.org/1998/Math/MathML">
            <ci> FLUX_VALUE </ci>
          </math>
          <listOfParameters>
            <parameter id="LOWER_BOUND" value="0"/>
            <parameter id="UPPER_BOUND" value="10000"/>
            <parameter id="OBJECTIVE_COEFFICIENT" value="1"/>
            <parameter id="FLUX_VALUE" value="20.0364078524704"/>
          </listOfParameters>
        </kineticLaw>
      </reaction>
      <reaction id="rxn05555" name="iron (II) transport via ABC system" reversible="false">
        <notes>
          <html:p>PEG_ASSOCIATION:  UNIVERSAL </html:p>
          <html:p>GENE_ASSOCIATION:  UNIVERSAL </html:p>
        </notes>
        <listOfReactants>
          <speciesReference species="cpd00001_c" stoichiometry="1"/>
          <speciesReference species="cpd00002_c" stoichiometry="1"/>
          <speciesReference species="cpd10515_e" stoichiometry="1"/>
        </listOfReactants>
        <listOfProducts>
          <speciesReference species="cpd00008_c" stoichiometry="1"/>
          <speciesReference species="cpd00009_c" stoichiometry="1"/>
          <speciesReference species="cpd00067_c" stoichiometry="1"/>
          <speciesReference species="cpd10515_c" stoichiometry="1"/>
        </listOfProducts>
        <kineticLaw>
          <math xmlns="http://www.w3.org/1998/Math/MathML">
            <ci> FLUX_VALUE </ci>
          </math>
          <listOfParameters>
            <parameter id="LOWER_BOUND" value="0"/>
            <parameter id="UPPER_BOUND" value="10000"/>
            <parameter id="OBJECTIVE_COEFFICIENT" value="0"/>
            <parameter id="FLUX_VALUE" value="0.281529402542983"/>
          </listOfParameters>
        </kineticLaw>
      </reaction>
      <reaction id="rxn05195" name="Fe3+-ABC transport" reversible="false">
        <notes>
          <html:p>PEG_ASSOCIATION:  UNIVERSAL </html:p>
          <html:p>GENE_ASSOCIATION:  UNIVERSAL </html:p>
        </notes>
        <listOfReactants>
          <speciesReference species="cpd00001_c" stoichiometry="1"/>
          <speciesReference species="cpd00002_c" stoichiometry="1"/>
          <speciesReference species="cpd10516_e" stoichiometry="1"/>
        </listOfReactants>
        <listOfProducts>
          <speciesReference species="cpd00008_c" stoichiometry="1"/>
          <speciesReference species="cpd00009_c" stoichiometry="1"/>
          <speciesReference species="cpd00067_c" stoichiometry="1"/>
          <speciesReference species="cpd10516_c" stoichiometry="1"/>
        </listOfProducts>
        <kineticLaw>
          <math xmlns="http://www.w3.org/1998/Math/MathML">
            <ci> FLUX_VALUE </ci>
          </math>
          <listOfParameters>
            <parameter id="LOWER_BOUND" value="0"/>
            <parameter id="UPPER_BOUND" value="10000"/>
            <parameter id="OBJECTIVE_COEFFICIENT" value="0"/>
          </listOfParameters>
        </kineticLaw>
      </reaction>
      <reaction id="rxn10571" name="magnesium transport via ABC system" reversible="false">
        <notes>
          <html:p>PEG_ASSOCIATION:  UNIVERSAL </html:p>
          <html:p>GENE_ASSOCIATION:  UNIVERSAL </html:p>
        </notes>
        <listOfReactants>
          <speciesReference species="cpd00001_c" stoichiometry="1"/>
          <speciesReference species="cpd00002_c" stoichiometry="1"/>
          <speciesReference species="cpd00254_e" stoichiometry="1"/>
        </listOfReactants>
        <listOfProducts>
          <speciesReference species="cpd00008_c" stoichiometry="1"/>
          <speciesReference species="cpd00009_c" stoichiometry="1"/>
          <speciesReference species="cpd00067_c" stoichiometry="1"/>
          <speciesReference species="cpd00254_c" stoichiometry="1"/>
        </listOfProducts>
        <kineticLaw>
          <math xmlns="http://www.w3.org/1998/Math/MathML">
            <ci> FLUX_VALUE </ci>
          </math>
          <listOfParameters>
            <parameter id="LOWER_BOUND" value="0"/>
            <parameter id="UPPER_BOUND" value="10000"/>
            <parameter id="OBJECTIVE_COEFFICIENT" value="0"/>
            <parameter id="FLUX_VALUE" value="0.0703823506357458"/>
          </listOfParameters>
        </kineticLaw>
      </reaction>
      <reaction id="rxn10473" name="chlorideion transport out via diffusion" reversible="true">
        <notes>
          <html:p>PEG_ASSOCIATION:  UNIVERSAL </html:p>
          <html:p>GENE_ASSOCIATION:  UNIVERSAL </html:p>
        </notes>
        <listOfReactants>
          <speciesReference species="cpd00099_e" stoichiometry="1"/>
        </listOfReactants>
        <listOfProducts>
          <speciesReference species="cpd00099_c" stoichiometry="1"/>
        </listOfProducts>
        <kineticLaw>
          <math xmlns="http://www.w3.org/1998/Math/MathML">
            <ci> FLUX_VALUE </ci>
          </math>
          <listOfParameters>
            <parameter id="LOWER_BOUND" value="-10000"/>
            <parameter id="UPPER_BOUND" value="10000"/>
            <parameter id="OBJECTIVE_COEFFICIENT" value="0"/>
            <parameter id="FLUX_VALUE" value="0.0703823506355548"/>
          </listOfParameters>
        </kineticLaw>
      </reaction>
      <reaction id="rxn02916" name="6-Amino-2-oxohexanoate cyclation" reversible="false">
        <notes>
          <html:p>PEG_ASSOCIATION:  SPONTANEOUS </html:p>
          <html:p>GENE_ASSOCIATION:  SPONTANEOUS </html:p>
          <html:p>KEGG_RID: R04175</html:p>
          <html:p>blocked: True</html:p>
        </notes>
        <listOfReactants>
          <speciesReference species="cpd02074_c" stoichiometry="1"/>
        </listOfReactants>
        <listOfProducts>
          <speciesReference species="cpd00001_c" stoichiometry="1"/>
          <speciesReference species="cpd00067_c" stoichiometry="1"/>
          <speciesReference species="cpd00922_c" stoichiometry="1"/>
        </listOfProducts>
        <kineticLaw>
          <math xmlns="http://www.w3.org/1998/Math/MathML">
            <ci> FLUX_VALUE </ci>
          </math>
          <listOfParameters>
            <parameter id="LOWER_BOUND" value="0"/>
            <parameter id="UPPER_BOUND" value="10000"/>
            <parameter id="OBJECTIVE_COEFFICIENT" value="0"/>
          </listOfParameters>
        </kineticLaw>
      </reaction>
      <reaction id="rxn01664" name="2-Aminoadipate 6-semialdehyde" reversible="false">
        <notes>
          <html:p>PEG_ASSOCIATION:  SPONTANEOUS </html:p>
          <html:p>GENE_ASSOCIATION:  SPONTANEOUS </html:p>
          <html:p>KEGG_RID: R02317</html:p>
          <html:p>blocked: True</html:p>
        </notes>
        <listOfReactants>
          <speciesReference species="cpd02522_c" stoichiometry="1"/>
        </listOfReactants>
        <listOfProducts>
          <speciesReference species="cpd00001_c" stoichiometry="1"/>
          <speciesReference species="cpd00067_c" stoichiometry="1"/>
          <speciesReference species="cpd00352_c" stoichiometry="1"/>
        </listOfProducts>
        <kineticLaw>
          <math xmlns="http://www.w3.org/1998/Math/MathML">
            <ci> FLUX_VALUE </ci>
          </math>
          <listOfParameters>
            <parameter id="LOWER_BOUND" value="0"/>
            <parameter id="UPPER_BOUND" value="10000"/>
            <parameter id="OBJECTIVE_COEFFICIENT" value="0"/>
          </listOfParameters>
        </kineticLaw>
      </reaction>
      <reaction id="rxn04456" name="rxn04456" reversible="false">
        <notes>
          <html:p>PEG_ASSOCIATION:  SPONTANEOUS </html:p>
          <html:p>GENE_ASSOCIATION:  SPONTANEOUS </html:p>
          <html:p>KEGG_RID: R06604</html:p>
        </notes>
        <listOfReactants>
          <speciesReference species="cpd00067_c" stoichiometry="1"/>
          <speciesReference species="cpd09027_c" stoichiometry="1"/>
        </listOfReactants>
        <listOfProducts>
          <speciesReference species="cpd00011_c" stoichiometry="1"/>
          <speciesReference species="cpd01092_c" stoichiometry="1"/>
        </listOfProducts>
        <kineticLaw>
          <math xmlns="http://www.w3.org/1998/Math/MathML">
            <ci> FLUX_VALUE </ci>
          </math>
          <listOfParameters>
            <parameter id="LOWER_BOUND" value="0"/>
            <parameter id="UPPER_BOUND" value="10000"/>
            <parameter id="OBJECTIVE_COEFFICIENT" value="0"/>
          </listOfParameters>
        </kineticLaw>
      </reaction>
      <reaction id="rxn04457" name="rxn04457" reversible="false">
        <notes>
          <html:p>PEG_ASSOCIATION:  SPONTANEOUS </html:p>
          <html:p>GENE_ASSOCIATION:  SPONTANEOUS </html:p>
          <html:p>KEGG_RID: R06605</html:p>
        </notes>
        <listOfReactants>
          <speciesReference species="cpd00067_c" stoichiometry="1"/>
          <speciesReference species="cpd09027_c" stoichiometry="1"/>
        </listOfReactants>
        <listOfProducts>
          <speciesReference species="cpd00011_c" stoichiometry="1"/>
          <speciesReference species="cpd01567_c" stoichiometry="1"/>
        </listOfProducts>
        <kineticLaw>
          <math xmlns="http://www.w3.org/1998/Math/MathML">
            <ci> FLUX_VALUE </ci>
          </math>
          <listOfParameters>
            <parameter id="LOWER_BOUND" value="0"/>
            <parameter id="UPPER_BOUND" value="10000"/>
            <parameter id="OBJECTIVE_COEFFICIENT" value="0"/>
          </listOfParameters>
        </kineticLaw>
      </reaction>
      <reaction id="rxn02666" name="L-2-amino-3-oxobutanoate decarboxylation (spontaneous)" reversible="false">
        <notes>
          <html:p>PEG_ASSOCIATION:  SPONTANEOUS </html:p>
          <html:p>GENE_ASSOCIATION:  SPONTANEOUS </html:p>
          <html:p>KEGG_RID: R03758</html:p>
          <html:p>blocked: True</html:p>
        </notes>
        <listOfReactants>
          <speciesReference species="cpd00067_c" stoichiometry="1"/>
          <speciesReference species="cpd02211_c" stoichiometry="1"/>
        </listOfReactants>
        <listOfProducts>
          <speciesReference species="cpd00011_c" stoichiometry="1"/>
          <speciesReference species="cpd01298_c" stoichiometry="1"/>
        </listOfProducts>
        <kineticLaw>
          <math xmlns="http://www.w3.org/1998/Math/MathML">
            <ci> FLUX_VALUE </ci>
          </math>
          <listOfParameters>
            <parameter id="LOWER_BOUND" value="0"/>
            <parameter id="UPPER_BOUND" value="10000"/>
            <parameter id="OBJECTIVE_COEFFICIENT" value="0"/>
          </listOfParameters>
        </kineticLaw>
      </reaction>
      <reaction id="rxn05064" name="carbamate hydro-lyase" reversible="true">
        <notes>
          <html:p>PEG_ASSOCIATION:  SPONTANEOUS </html:p>
          <html:p>GENE_ASSOCIATION:  SPONTANEOUS </html:p>
          <html:p>PROTEIN_CLASS: 4.2.1.104</html:p>
          <html:p>KEGG_RID: R07316</html:p>
          <html:p>blocked: True</html:p>
        </notes>
        <listOfReactants>
          <speciesReference species="cpd00067_c" stoichiometry="2"/>
          <speciesReference species="cpd01101_c" stoichiometry="1"/>
        </listOfReactants>
        <listOfProducts>
          <speciesReference species="cpd00011_c" stoichiometry="1"/>
          <speciesReference species="cpd00013_c" stoichiometry="1"/>
        </listOfProducts>
        <kineticLaw>
          <math xmlns="http://www.w3.org/1998/Math/MathML">
            <ci> FLUX_VALUE </ci>
          </math>
          <listOfParameters>
            <parameter id="LOWER_BOUND" value="-10000"/>
            <parameter id="UPPER_BOUND" value="10000"/>
            <parameter id="OBJECTIVE_COEFFICIENT" value="0"/>
          </listOfParameters>
        </kineticLaw>
      </reaction>
      <reaction id="rxn03012" name="rxn03012" reversible="false">
        <notes>
          <html:p>PEG_ASSOCIATION:  SPONTANEOUS </html:p>
          <html:p>GENE_ASSOCIATION:  SPONTANEOUS </html:p>
          <html:p>KEGG_RID: R04336</html:p>
          <html:p>blocked: True</html:p>
        </notes>
        <listOfReactants>
          <speciesReference species="cpd02414_c" stoichiometry="1"/>
        </listOfReactants>
        <listOfProducts>
          <speciesReference species="cpd00001_c" stoichiometry="1"/>
          <speciesReference species="cpd00067_c" stoichiometry="1"/>
          <speciesReference species="cpd02465_c" stoichiometry="1"/>
        </listOfProducts>
        <kineticLaw>
          <math xmlns="http://www.w3.org/1998/Math/MathML">
            <ci> FLUX_VALUE </ci>
          </math>
          <listOfParameters>
            <parameter id="LOWER_BOUND" value="0"/>
            <parameter id="UPPER_BOUND" value="10000"/>
            <parameter id="OBJECTIVE_COEFFICIENT" value="0"/>
          </listOfParameters>
        </kineticLaw>
      </reaction>
      <reaction id="rxn05116" name="rxn05116" reversible="false">
        <notes>
          <html:p>PEG_ASSOCIATION:  SPONTANEOUS </html:p>
          <html:p>GENE_ASSOCIATION:  SPONTANEOUS </html:p>
          <html:p>KEGG_RID: R07406</html:p>
        </notes>
        <listOfReactants>
          <speciesReference species="cpd00067_c" stoichiometry="1"/>
          <speciesReference species="cpd04539_c" stoichiometry="1"/>
        </listOfReactants>
        <listOfProducts>
          <speciesReference species="cpd00011_c" stoichiometry="1"/>
          <speciesReference species="cpd08449_c" stoichiometry="1"/>
        </listOfProducts>
        <kineticLaw>
          <math xmlns="http://www.w3.org/1998/Math/MathML">
            <ci> FLUX_VALUE </ci>
          </math>
          <listOfParameters>
            <parameter id="LOWER_BOUND" value="0"/>
            <parameter id="UPPER_BOUND" value="10000"/>
            <parameter id="OBJECTIVE_COEFFICIENT" value="0"/>
            <parameter id="FLUX_VALUE" value="0.0703823506357458"/>
          </listOfParameters>
        </kineticLaw>
      </reaction>
      <reaction id="rxn02374" name="L-glutamate 5-semialdehyde dehydratase (spontaneous)" reversible="false">
        <notes>
          <html:p>PEG_ASSOCIATION:  SPONTANEOUS </html:p>
          <html:p>GENE_ASSOCIATION:  SPONTANEOUS </html:p>
          <html:p>KEGG_RID: R03314</html:p>
        </notes>
        <listOfReactants>
          <speciesReference species="cpd00858_c" stoichiometry="1"/>
        </listOfReactants>
        <listOfProducts>
          <speciesReference species="cpd00001_c" stoichiometry="1"/>
          <speciesReference species="cpd00067_c" stoichiometry="1"/>
          <speciesReference species="cpd02431_c" stoichiometry="1"/>
        </listOfProducts>
        <kineticLaw>
          <math xmlns="http://www.w3.org/1998/Math/MathML">
            <ci> FLUX_VALUE </ci>
          </math>
          <listOfParameters>
            <parameter id="LOWER_BOUND" value="0"/>
            <parameter id="UPPER_BOUND" value="10000"/>
            <parameter id="OBJECTIVE_COEFFICIENT" value="0"/>
          </listOfParameters>
        </kineticLaw>
      </reaction>
      <reaction id="rxn05468" name="O2 transport via diffusion" reversible="true">
        <notes>
          <html:p>PEG_ASSOCIATION:  SPONTANEOUS </html:p>
          <html:p>GENE_ASSOCIATION:  SPONTANEOUS </html:p>
        </notes>
        <listOfReactants>
          <speciesReference species="cpd00007_e" stoichiometry="1"/>
        </listOfReactants>
        <listOfProducts>
          <speciesReference species="cpd00007_c" stoichiometry="1"/>
        </listOfProducts>
        <kineticLaw>
          <math xmlns="http://www.w3.org/1998/Math/MathML">
            <ci> FLUX_VALUE </ci>
          </math>
          <listOfParameters>
            <parameter id="LOWER_BOUND" value="-10000"/>
            <parameter id="UPPER_BOUND" value="10000"/>
            <parameter id="OBJECTIVE_COEFFICIENT" value="0"/>
            <parameter id="FLUX_VALUE" value="299.550652462704"/>
          </listOfParameters>
        </kineticLaw>
      </reaction>
      <reaction id="rxn05467" name="CO2 transport via diffusion" reversible="true">
        <notes>
          <html:p>PEG_ASSOCIATION:  SPONTANEOUS </html:p>
          <html:p>GENE_ASSOCIATION:  SPONTANEOUS </html:p>
        </notes>
        <listOfReactants>
          <speciesReference species="cpd00011_e" stoichiometry="1"/>
        </listOfReactants>
        <listOfProducts>
          <speciesReference species="cpd00011_c" stoichiometry="1"/>
        </listOfProducts>
        <kineticLaw>
          <math xmlns="http://www.w3.org/1998/Math/MathML">
            <ci> FLUX_VALUE </ci>
          </math>
          <listOfParameters>
            <parameter id="LOWER_BOUND" value="-10000"/>
            <parameter id="UPPER_BOUND" value="10000"/>
            <parameter id="OBJECTIVE_COEFFICIENT" value="0"/>
            <parameter id="FLUX_VALUE" value="-333.753232908872"/>
          </listOfParameters>
        </kineticLaw>
      </reaction>
      <reaction id="rxn05319" name="H2Ot5" reversible="false">
        <notes>
          <html:p>PEG_ASSOCIATION:  SPONTANEOUS </html:p>
          <html:p>GENE_ASSOCIATION:  SPONTANEOUS </html:p>
        </notes>
        <listOfReactants>
          <speciesReference species="cpd00001_c" stoichiometry="1"/>
        </listOfReactants>
        <listOfProducts>
          <speciesReference species="cpd00001_e" stoichiometry="1"/>
        </listOfProducts>
        <kineticLaw>
          <math xmlns="http://www.w3.org/1998/Math/MathML">
            <ci> FLUX_VALUE </ci>
          </math>
          <listOfParameters>
            <parameter id="LOWER_BOUND" value="0"/>
            <parameter id="UPPER_BOUND" value="10000"/>
            <parameter id="OBJECTIVE_COEFFICIENT" value="0"/>
            <parameter id="FLUX_VALUE" value="335.736494817467"/>
          </listOfParameters>
        </kineticLaw>
      </reaction>
      <reaction id="rxn04133" name="rxn04133" reversible="false">
        <notes>
          <html:p>PEG_ASSOCIATION:  SPONTANEOUS </html:p>
          <html:p>GENE_ASSOCIATION:  SPONTANEOUS </html:p>
          <html:p>KEGG_RID: R06064</html:p>
        </notes>
        <listOfReactants>
          <speciesReference species="cpd00001_c" stoichiometry="1"/>
          <speciesReference species="cpd08625_c" stoichiometry="1"/>
        </listOfReactants>
        <listOfProducts>
          <speciesReference species="cpd00011_c" stoichiometry="1"/>
          <speciesReference species="cpd01092_c" stoichiometry="1"/>
        </listOfProducts>
        <kineticLaw>
          <math xmlns="http://www.w3.org/1998/Math/MathML">
            <ci> FLUX_VALUE </ci>
          </math>
          <listOfParameters>
            <parameter id="LOWER_BOUND" value="0"/>
            <parameter id="UPPER_BOUND" value="10000"/>
            <parameter id="OBJECTIVE_COEFFICIENT" value="0"/>
          </listOfParameters>
        </kineticLaw>
      </reaction>
      <reaction id="rxn04132" name="rxn04132" reversible="false">
        <notes>
          <html:p>PEG_ASSOCIATION:  SPONTANEOUS </html:p>
          <html:p>GENE_ASSOCIATION:  SPONTANEOUS </html:p>
          <html:p>KEGG_RID: R06063</html:p>
        </notes>
        <listOfReactants>
          <speciesReference species="cpd00001_c" stoichiometry="1"/>
          <speciesReference species="cpd08625_c" stoichiometry="1"/>
        </listOfReactants>
        <listOfProducts>
          <speciesReference species="cpd00011_c" stoichiometry="1"/>
          <speciesReference species="cpd01567_c" stoichiometry="1"/>
        </listOfProducts>
        <kineticLaw>
          <math xmlns="http://www.w3.org/1998/Math/MathML">
            <ci> FLUX_VALUE </ci>
          </math>
          <listOfParameters>
            <parameter id="LOWER_BOUND" value="0"/>
            <parameter id="UPPER_BOUND" value="10000"/>
            <parameter id="OBJECTIVE_COEFFICIENT" value="0"/>
          </listOfParameters>
        </kineticLaw>
      </reaction>
      <reaction id="rxn01208" name="2-Oxo-4-methyl-3-carboxypentanoate decarboxylation" reversible="false">
        <notes>
          <html:p>PEG_ASSOCIATION:  SPONTANEOUS </html:p>
          <html:p>GENE_ASSOCIATION:  SPONTANEOUS </html:p>
          <html:p>KEGG_RID: R01652</html:p>
        </notes>
        <listOfReactants>
          <speciesReference species="cpd00067_c" stoichiometry="1"/>
          <speciesReference species="cpd02605_c" stoichiometry="1"/>
        </listOfReactants>
        <listOfProducts>
          <speciesReference species="cpd00011_c" stoichiometry="1"/>
          <speciesReference species="cpd00200_c" stoichiometry="1"/>
        </listOfProducts>
        <kineticLaw>
          <math xmlns="http://www.w3.org/1998/Math/MathML">
            <ci> FLUX_VALUE </ci>
          </math>
          <listOfParameters>
            <parameter id="LOWER_BOUND" value="0"/>
            <parameter id="UPPER_BOUND" value="10000"/>
            <parameter id="OBJECTIVE_COEFFICIENT" value="0"/>
            <parameter id="FLUX_VALUE" value="12.5386061845687"/>
          </listOfParameters>
        </kineticLaw>
      </reaction>
      <reaction id="rxn05353" name="Butyryl-[acyl-carrier protein]malonyl-CoA" reversible="false">
        <notes>
          <html:p>PEG_ASSOCIATION:  peg.2507 </html:p>
          <html:p>GENE_ASSOCIATION:  BP2841 </html:p>
          <html:p>PROTEIN_CLASS: 1.3.1.10</html:p>
          <html:p>KEGG_RID: R04430</html:p>
        </notes>
        <listOfReactants>
          <speciesReference species="cpd00005_c" stoichiometry="1"/>
          <speciesReference species="cpd00067_c" stoichiometry="1"/>
          <speciesReference species="cpd11465_c" stoichiometry="1"/>
        </listOfReactants>
        <listOfProducts>
          <speciesReference species="cpd00006_c" stoichiometry="1"/>
          <speciesReference species="cpd11464_c" stoichiometry="1"/>
        </listOfProducts>
        <kineticLaw>
          <math xmlns="http://www.w3.org/1998/Math/MathML">
            <ci> FLUX_VALUE </ci>
          </math>
          <listOfParameters>
            <parameter id="LOWER_BOUND" value="0"/>
            <parameter id="UPPER_BOUND" value="10000"/>
            <parameter id="OBJECTIVE_COEFFICIENT" value="0"/>
            <parameter id="FLUX_VALUE" value="2.51439650674139"/>
          </listOfParameters>
        </kineticLaw>
      </reaction>
      <reaction id="rxn00062" name="ATP phosphohydrolase (protein-secreting)" reversible="false">
        <notes>
          <html:p>PEG_ASSOCIATION:  SPONTANEOUS </html:p>
          <html:p>GENE_ASSOCIATION:  SPONTANEOUS </html:p>
          <html:p>PROTEIN_CLASS: 3.6.1.3</html:p>
          <html:p>KEGG_RID: R00086</html:p>
        </notes>
        <listOfReactants>
          <speciesReference species="cpd00001_c" stoichiometry="1"/>
          <speciesReference species="cpd00002_c" stoichiometry="1"/>
        </listOfReactants>
        <listOfProducts>
          <speciesReference species="cpd00008_c" stoichiometry="1"/>
          <speciesReference species="cpd00009_c" stoichiometry="1"/>
          <speciesReference species="cpd00067_c" stoichiometry="1"/>
        </listOfProducts>
        <kineticLaw>
          <math xmlns="http://www.w3.org/1998/Math/MathML">
            <ci> FLUX_VALUE </ci>
          </math>
          <listOfParameters>
            <parameter id="LOWER_BOUND" value="0"/>
            <parameter id="UPPER_BOUND" value="10000"/>
            <parameter id="OBJECTIVE_COEFFICIENT" value="0"/>
          </listOfParameters>
        </kineticLaw>
      </reaction>
      <reaction id="rxn05459" name="stearyl-ACP[acyl-carrier-protein] transferase" reversible="true">
        <notes>
          <html:p>PEG_ASSOCIATION:  peg.2144 </html:p>
          <html:p>GENE_ASSOCIATION:  BP2442 </html:p>
          <html:p>PROTEIN_CLASS: 2.3.1.3</html:p>
        </notes>
        <listOfReactants>
          <speciesReference species="cpd00010_c" stoichiometry="1"/>
          <speciesReference species="cpd11573_c" stoichiometry="1"/>
        </listOfReactants>
        <listOfProducts>
          <speciesReference species="cpd00327_c" stoichiometry="1"/>
          <speciesReference species="cpd11493_c" stoichiometry="1"/>
        </listOfProducts>
        <kineticLaw>
          <math xmlns="http://www.w3.org/1998/Math/MathML">
            <ci> FLUX_VALUE </ci>
          </math>
          <listOfParameters>
            <parameter id="LOWER_BOUND" value="-10000"/>
            <parameter id="UPPER_BOUND" value="10000"/>
            <parameter id="OBJECTIVE_COEFFICIENT" value="0"/>
            <parameter id="FLUX_VALUE" value="1.47336026392259"/>
          </listOfParameters>
        </kineticLaw>
      </reaction>
      <reaction id="rxn05377" name="12-methyl-3-hydroxy-tetra-decanoyl-ACP hydro-lyase" reversible="true">
        <notes>
          <html:p>PEG_ASSOCIATION:  peg.1250 </html:p>
          <html:p>GENE_ASSOCIATION:  BP1430 </html:p>
          <html:p>PROTEIN_CLASS: 4.2.1.0</html:p>
        </notes>
        <listOfReactants>
          <speciesReference species="cpd11513_c" stoichiometry="1"/>
        </listOfReactants>
        <listOfProducts>
          <speciesReference species="cpd00001_c" stoichiometry="1"/>
          <speciesReference species="cpd11514_c" stoichiometry="1"/>
        </listOfProducts>
        <kineticLaw>
          <math xmlns="http://www.w3.org/1998/Math/MathML">
            <ci> FLUX_VALUE </ci>
          </math>
          <listOfParameters>
            <parameter id="LOWER_BOUND" value="-10000"/>
            <parameter id="UPPER_BOUND" value="10000"/>
            <parameter id="OBJECTIVE_COEFFICIENT" value="0"/>
            <parameter id="FLUX_VALUE" value="1.47336026392259"/>
          </listOfParameters>
        </kineticLaw>
      </reaction>
      <reaction id="rxn05449" name="12-methyl-trans-tridec-2-enoyl-ACPNAD+ oxidoreductase (A-specific)" reversible="false">
        <notes>
          <html:p>PEG_ASSOCIATION:  peg.2837 </html:p>
          <html:p>GENE_ASSOCIATION:  BP3215 </html:p>
          <html:p>PROTEIN_CLASS: 1.3.1.0</html:p>
        </notes>
        <listOfReactants>
          <speciesReference species="cpd00004_c" stoichiometry="1"/>
          <speciesReference species="cpd00067_c" stoichiometry="1"/>
          <speciesReference species="cpd11564_c" stoichiometry="1"/>
        </listOfReactants>
        <listOfProducts>
          <speciesReference species="cpd00003_c" stoichiometry="1"/>
          <speciesReference species="cpd11565_c" stoichiometry="1"/>
        </listOfProducts>
        <kineticLaw>
          <math xmlns="http://www.w3.org/1998/Math/MathML">
            <ci> FLUX_VALUE </ci>
          </math>
          <listOfParameters>
            <parameter id="LOWER_BOUND" value="0"/>
            <parameter id="UPPER_BOUND" value="10000"/>
            <parameter id="OBJECTIVE_COEFFICIENT" value="0"/>
          </listOfParameters>
        </kineticLaw>
      </reaction>
      <reaction id="rxn00336" name="Isocitrate glyoxylate-lyase" reversible="true">
        <notes>
          <html:p>PEG_ASSOCIATION:  peg.1821 </html:p>
          <html:p>GENE_ASSOCIATION:  BP2085 </html:p>
          <html:p>PROTEIN_CLASS: 4.1.3.1</html:p>
          <html:p>KEGG_RID: R00479</html:p>
        </notes>
        <listOfReactants>
          <speciesReference species="cpd00260_c" stoichiometry="1"/>
        </listOfReactants>
        <listOfProducts>
          <speciesReference species="cpd00036_c" stoichiometry="1"/>
          <speciesReference species="cpd00040_c" stoichiometry="1"/>
        </listOfProducts>
        <kineticLaw>
          <math xmlns="http://www.w3.org/1998/Math/MathML">
            <ci> FLUX_VALUE </ci>
          </math>
          <listOfParameters>
            <parameter id="LOWER_BOUND" value="-10000"/>
            <parameter id="UPPER_BOUND" value="10000"/>
            <parameter id="OBJECTIVE_COEFFICIENT" value="0"/>
            <parameter id="FLUX_VALUE" value="63.6865309978548"/>
          </listOfParameters>
        </kineticLaw>
      </reaction>
      <reaction id="rxn00478" name="L-tryptophanoxygen 2,3-oxidoreductase (decyclizing)" reversible="false">
        <notes>
          <html:p>PEG_ASSOCIATION:  peg.1083 </html:p>
          <html:p>GENE_ASSOCIATION:  BP1233 </html:p>
          <html:p>PROTEIN_CLASS: 1.13.11.11</html:p>
          <html:p>KEGG_RID: R00678</html:p>
        </notes>
        <listOfReactants>
          <speciesReference species="cpd00007_c" stoichiometry="1"/>
          <speciesReference species="cpd00065_c" stoichiometry="1"/>
        </listOfReactants>
        <listOfProducts>
          <speciesReference species="cpd01749_c" stoichiometry="1"/>
        </listOfProducts>
        <kineticLaw>
          <math xmlns="http://www.w3.org/1998/Math/MathML">
            <ci> FLUX_VALUE </ci>
          </math>
          <listOfParameters>
            <parameter id="LOWER_BOUND" value="0"/>
            <parameter id="UPPER_BOUND" value="10000"/>
            <parameter id="OBJECTIVE_COEFFICIENT" value="0"/>
          </listOfParameters>
        </kineticLaw>
      </reaction>
      <reaction id="rxn05343" name="Octanoyl-[acyl-carrier protein]malonyl-[acyl-carrier-protein]" reversible="false">
        <notes>
          <html:p>PEG_ASSOCIATION:  ( peg.2141  and  peg.2145 ) </html:p>
          <html:p>GENE_ASSOCIATION:  ( BP2439  and  BP2443 ) </html:p>
          <html:p>PROTEIN_CLASS: 2.3.1.41</html:p>
          <html:p>KEGG_RID: R04960</html:p>
        </notes>
        <listOfReactants>
          <speciesReference species="cpd00067_c" stoichiometry="1"/>
          <speciesReference species="cpd11470_c" stoichiometry="1"/>
          <speciesReference species="cpd11492_c" stoichiometry="1"/>
        </listOfReactants>
        <listOfProducts>
          <speciesReference species="cpd00011_c" stoichiometry="1"/>
          <speciesReference species="cpd11487_c" stoichiometry="1"/>
          <speciesReference species="cpd11493_c" stoichiometry="1"/>
        </listOfProducts>
        <kineticLaw>
          <math xmlns="http://www.w3.org/1998/Math/MathML">
            <ci> FLUX_VALUE </ci>
          </math>
          <listOfParameters>
            <parameter id="LOWER_BOUND" value="0"/>
            <parameter id="UPPER_BOUND" value="10000"/>
            <parameter id="OBJECTIVE_COEFFICIENT" value="0"/>
            <parameter id="FLUX_VALUE" value="2.51439650674139"/>
          </listOfParameters>
        </kineticLaw>
      </reaction>
      <reaction id="rxn09144" name="Phospholipase A2 (phosphatidate, n-C120) (periplasm)" reversible="true">
        <notes>
          <html:p>PEG_ASSOCIATION:  peg.767 </html:p>
          <html:p>GENE_ASSOCIATION:  BP0878 </html:p>
          <html:p>PROTEIN_CLASS: 3.1.1.4</html:p>
        </notes>
        <listOfReactants>
          <speciesReference species="cpd00001_c" stoichiometry="1"/>
          <speciesReference species="cpd15521_c" stoichiometry="1"/>
        </listOfReactants>
        <listOfProducts>
          <speciesReference species="cpd00067_c" stoichiometry="1"/>
          <speciesReference species="cpd01741_c" stoichiometry="1"/>
          <speciesReference species="cpd15325_c" stoichiometry="1"/>
        </listOfProducts>
        <kineticLaw>
          <math xmlns="http://www.w3.org/1998/Math/MathML">
            <ci> FLUX_VALUE </ci>
          </math>
          <listOfParameters>
            <parameter id="LOWER_BOUND" value="-10000"/>
            <parameter id="UPPER_BOUND" value="10000"/>
            <parameter id="OBJECTIVE_COEFFICIENT" value="0"/>
          </listOfParameters>
        </kineticLaw>
      </reaction>
      <reaction id="rxn02680" name="Octanoyl-CoAacetyl-CoA C-acyltransferase" reversible="true">
        <notes>
          <html:p>PEG_ASSOCIATION:  ( peg.1800 ) or ( peg.584 ) </html:p>
          <html:p>GENE_ASSOCIATION:  ( BP2059 ) or ( BP0668 ) </html:p>
          <html:p>PROTEIN_CLASS: 2.3.1.16</html:p>
          <html:p>KEGG_RID: R03778</html:p>
        </notes>
        <listOfReactants>
          <speciesReference species="cpd00022_c" stoichiometry="1"/>
          <speciesReference species="cpd01335_c" stoichiometry="1"/>
        </listOfReactants>
        <listOfProducts>
          <speciesReference species="cpd00010_c" stoichiometry="1"/>
          <speciesReference species="cpd03119_c" stoichiometry="1"/>
        </listOfProducts>
        <kineticLaw>
          <math xmlns="http://www.w3.org/1998/Math/MathML">
            <ci> FLUX_VALUE </ci>
          </math>
          <listOfParameters>
            <parameter id="LOWER_BOUND" value="-10000"/>
            <parameter id="UPPER_BOUND" value="10000"/>
            <parameter id="OBJECTIVE_COEFFICIENT" value="0"/>
            <parameter id="FLUX_VALUE" value="1.97623956527059"/>
          </listOfParameters>
        </kineticLaw>
      </reaction>
      <reaction id="rxn08086" name="1-hexadecanoyl-sn-glycerol 3-phosphate O-acyltransferase (n-C160)" reversible="false">
        <notes>
          <html:p>PEG_ASSOCIATION:  peg.277 </html:p>
          <html:p>GENE_ASSOCIATION:  BP0323 </html:p>
          <html:p>PROTEIN_CLASS: 2.3.1.51</html:p>
          <html:p>KEGG_RID: R09381</html:p>
        </notes>
        <listOfReactants>
          <speciesReference species="cpd15277_c" stoichiometry="1"/>
          <speciesReference species="cpd15327_c" stoichiometry="1"/>
        </listOfReactants>
        <listOfProducts>
          <speciesReference species="cpd11493_c" stoichiometry="1"/>
          <speciesReference species="cpd15524_c" stoichiometry="1"/>
        </listOfProducts>
        <kineticLaw>
          <math xmlns="http://www.w3.org/1998/Math/MathML">
            <ci> FLUX_VALUE </ci>
          </math>
          <listOfParameters>
            <parameter id="LOWER_BOUND" value="0"/>
            <parameter id="UPPER_BOUND" value="10000"/>
            <parameter id="OBJECTIVE_COEFFICIENT" value="0"/>
          </listOfParameters>
        </kineticLaw>
      </reaction>
      <reaction id="rxn09156" name="Phospholipase A2 (phosphatidylethanolamine, n-C180) (periplasm)" reversible="true">
        <notes>
          <html:p>PEG_ASSOCIATION:  peg.767 </html:p>
          <html:p>GENE_ASSOCIATION:  BP0878 </html:p>
          <html:p>PROTEIN_CLASS: 3.1.1.4</html:p>
          <html:p>KEGG_RID: R02053</html:p>
        </notes>
        <listOfReactants>
          <speciesReference species="cpd00001_c" stoichiometry="1"/>
          <speciesReference species="cpd15533_c" stoichiometry="1"/>
        </listOfReactants>
        <listOfProducts>
          <speciesReference species="cpd00067_c" stoichiometry="3"/>
          <speciesReference species="cpd01080_c" stoichiometry="1"/>
          <speciesReference species="cpd12547_c" stoichiometry="1"/>
        </listOfProducts>
        <kineticLaw>
          <math xmlns="http://www.w3.org/1998/Math/MathML">
            <ci> FLUX_VALUE </ci>
          </math>
          <listOfParameters>
            <parameter id="LOWER_BOUND" value="-10000"/>
            <parameter id="UPPER_BOUND" value="10000"/>
            <parameter id="OBJECTIVE_COEFFICIENT" value="0"/>
            <parameter id="FLUX_VALUE" value="10000"/>
          </listOfParameters>
        </kineticLaw>
      </reaction>
      <reaction id="rxn02376" name="3-Carboxy-1-hydroxypropyl-ThPPlipoamde" reversible="true">
        <notes>
          <html:p>PEG_ASSOCIATION:  peg.981 </html:p>
          <html:p>GENE_ASSOCIATION:  BP1124 </html:p>
          <html:p>PROTEIN_CLASS: 1.2.4.2</html:p>
          <html:p>KEGG_RID: R03316</html:p>
        </notes>
        <listOfReactants>
          <speciesReference species="cpd00213_c" stoichiometry="1"/>
          <speciesReference species="cpd03189_c" stoichiometry="1"/>
        </listOfReactants>
        <listOfProducts>
          <speciesReference species="cpd00056_c" stoichiometry="1"/>
          <speciesReference species="cpd00860_c" stoichiometry="1"/>
        </listOfProducts>
        <kineticLaw>
          <math xmlns="http://www.w3.org/1998/Math/MathML">
            <ci> FLUX_VALUE </ci>
          </math>
          <listOfParameters>
            <parameter id="LOWER_BOUND" value="-10000"/>
            <parameter id="UPPER_BOUND" value="10000"/>
            <parameter id="OBJECTIVE_COEFFICIENT" value="0"/>
            <parameter id="FLUX_VALUE" value="56.727825014359"/>
          </listOfParameters>
        </kineticLaw>
      </reaction>
      <reaction id="rxn05407" name="15-methyl-trans-hexa-dec-2-enoyl-ACPNADP+ oxidoreductase (A-specific)" reversible="false">
        <notes>
          <html:p>PEG_ASSOCIATION:  peg.2507 </html:p>
          <html:p>GENE_ASSOCIATION:  BP2841 </html:p>
          <html:p>PROTEIN_CLASS: 1.3.1.0</html:p>
        </notes>
        <listOfReactants>
          <speciesReference species="cpd00005_c" stoichiometry="1"/>
          <speciesReference species="cpd00067_c" stoichiometry="1"/>
          <speciesReference species="cpd11543_c" stoichiometry="1"/>
        </listOfReactants>
        <listOfProducts>
          <speciesReference species="cpd00006_c" stoichiometry="1"/>
          <speciesReference species="cpd11544_c" stoichiometry="1"/>
        </listOfProducts>
        <kineticLaw>
          <math xmlns="http://www.w3.org/1998/Math/MathML">
            <ci> FLUX_VALUE </ci>
          </math>
          <listOfParameters>
            <parameter id="LOWER_BOUND" value="0"/>
            <parameter id="UPPER_BOUND" value="10000"/>
            <parameter id="OBJECTIVE_COEFFICIENT" value="0"/>
            <parameter id="FLUX_VALUE" value="1.47336026392274"/>
          </listOfParameters>
        </kineticLaw>
      </reaction>
      <reaction id="rxn00190" name="Deamido-NAD+L-glutamine amido-ligase (AMP-forming)" reversible="false">
        <notes>
          <html:p>PEG_ASSOCIATION:  peg.2381 </html:p>
          <html:p>GENE_ASSOCIATION:  BP2700 </html:p>
          <html:p>PROTEIN_CLASS: 6.3.5.1</html:p>
          <html:p>KEGG_RID: R00257</html:p>
        </notes>
        <listOfReactants>
          <speciesReference species="cpd00001_c" stoichiometry="1"/>
          <speciesReference species="cpd00002_c" stoichiometry="1"/>
          <speciesReference species="cpd00053_c" stoichiometry="1"/>
          <speciesReference species="cpd00638_c" stoichiometry="1"/>
        </listOfReactants>
        <listOfProducts>
          <speciesReference species="cpd00003_c" stoichiometry="1"/>
          <speciesReference species="cpd00012_c" stoichiometry="1"/>
          <speciesReference species="cpd00018_c" stoichiometry="1"/>
          <speciesReference species="cpd00023_c" stoichiometry="1"/>
        </listOfProducts>
        <kineticLaw>
          <math xmlns="http://www.w3.org/1998/Math/MathML">
            <ci> FLUX_VALUE </ci>
          </math>
          <listOfParameters>
            <parameter id="LOWER_BOUND" value="0"/>
            <parameter id="UPPER_BOUND" value="10000"/>
            <parameter id="OBJECTIVE_COEFFICIENT" value="0"/>
          </listOfParameters>
        </kineticLaw>
      </reaction>
      <reaction id="rxn05454" name="15-methyl-hexa-decanoyl-ACP[acyl-carrier-protein] transferase" reversible="true">
        <notes>
          <html:p>PEG_ASSOCIATION:  peg.2144 </html:p>
          <html:p>GENE_ASSOCIATION:  BP2442 </html:p>
          <html:p>PROTEIN_CLASS: 2.3.1.0</html:p>
        </notes>
        <listOfReactants>
          <speciesReference species="cpd00010_c" stoichiometry="1"/>
          <speciesReference species="cpd11544_c" stoichiometry="1"/>
        </listOfReactants>
        <listOfProducts>
          <speciesReference species="cpd11432_c" stoichiometry="1"/>
          <speciesReference species="cpd11493_c" stoichiometry="1"/>
        </listOfProducts>
        <kineticLaw>
          <math xmlns="http://www.w3.org/1998/Math/MathML">
            <ci> FLUX_VALUE </ci>
          </math>
          <listOfParameters>
            <parameter id="LOWER_BOUND" value="-10000"/>
            <parameter id="UPPER_BOUND" value="10000"/>
            <parameter id="OBJECTIVE_COEFFICIENT" value="0"/>
            <parameter id="FLUX_VALUE" value="1.47336026392259"/>
          </listOfParameters>
        </kineticLaw>
      </reaction>
      <reaction id="rxn05179" name="L-Isoleucine-ABC transport" reversible="false">
        <notes>
          <html:p>PEG_ASSOCIATION:  ( peg.1119  and  peg.1120  and  peg.1121  and  peg.1122  and  peg.1123 ) or ( peg.1131 ) or ( peg.1451 ) or ( peg.1825 ) or ( peg.2420  and  peg.2421  and  peg.2422  and  peg.2423 ) or ( peg.2824 ) or ( peg.540  and  peg.541 ) or ( peg.954  and  peg.955 ) </html:p>
          <html:p>GENE_ASSOCIATION:  ( BP1273  and  BP1274  and  BP1275  and  BP1276  and  BP1277 ) or ( BP1285 ) or ( BP1649 ) or ( BP2090 ) or ( BP2743  and  BP2744  and  BP2745  and  BP2746 ) or ( BP3195 ) or ( BP0619  and  BP0620 ) or ( BP1094  and  BP1095 ) </html:p>
        </notes>
        <listOfReactants>
          <speciesReference species="cpd00001_c" stoichiometry="1"/>
          <speciesReference species="cpd00002_c" stoichiometry="1"/>
          <speciesReference species="cpd00322_e" stoichiometry="1"/>
        </listOfReactants>
        <listOfProducts>
          <speciesReference species="cpd00008_c" stoichiometry="1"/>
          <speciesReference species="cpd00009_c" stoichiometry="1"/>
          <speciesReference species="cpd00067_c" stoichiometry="1"/>
          <speciesReference species="cpd00322_c" stoichiometry="1"/>
        </listOfProducts>
        <kineticLaw>
          <math xmlns="http://www.w3.org/1998/Math/MathML">
            <ci> FLUX_VALUE </ci>
          </math>
          <listOfParameters>
            <parameter id="LOWER_BOUND" value="0"/>
            <parameter id="UPPER_BOUND" value="10000"/>
            <parameter id="OBJECTIVE_COEFFICIENT" value="0"/>
            <parameter id="FLUX_VALUE" value="5.94272599409682"/>
          </listOfParameters>
        </kineticLaw>
      </reaction>
      <reaction id="rxn00269" name="Aminoacetic acidoxygen oxidoreductase (deaminating)" reversible="false">
        <notes>
          <html:p>PEG_ASSOCIATION:  peg.1929 </html:p>
          <html:p>GENE_ASSOCIATION:  BP2210 </html:p>
          <html:p>PROTEIN_CLASS: 1.4.3.3</html:p>
          <html:p>KEGG_RID: R00366</html:p>
        </notes>
        <listOfReactants>
          <speciesReference species="cpd00001_c" stoichiometry="1"/>
          <speciesReference species="cpd00007_c" stoichiometry="1"/>
          <speciesReference species="cpd00033_c" stoichiometry="1"/>
        </listOfReactants>
        <listOfProducts>
          <speciesReference species="cpd00013_c" stoichiometry="1"/>
          <speciesReference species="cpd00025_c" stoichiometry="1"/>
          <speciesReference species="cpd00040_c" stoichiometry="1"/>
        </listOfProducts>
        <kineticLaw>
          <math xmlns="http://www.w3.org/1998/Math/MathML">
            <ci> FLUX_VALUE </ci>
          </math>
          <listOfParameters>
            <parameter id="LOWER_BOUND" value="0"/>
            <parameter id="UPPER_BOUND" value="10000"/>
            <parameter id="OBJECTIVE_COEFFICIENT" value="0"/>
          </listOfParameters>
        </kineticLaw>
      </reaction>
      <reaction id="rxn10204" name="stearoyl-glycerol-3-phosphate O-acyltransferase" reversible="false">
        <notes>
          <html:p>PEG_ASSOCIATION:  ( peg.1510  and  peg.2146 ) </html:p>
          <html:p>GENE_ASSOCIATION:  ( BP1718  and  BP2444 ) </html:p>
          <html:p>PROTEIN_CLASS: 2.3.1.15</html:p>
          <html:p>KEGG_RID: R00851</html:p>
        </notes>
        <listOfReactants>
          <speciesReference species="cpd00080_c" stoichiometry="1"/>
          <speciesReference species="cpd00327_c" stoichiometry="1"/>
        </listOfReactants>
        <listOfProducts>
          <speciesReference species="cpd00010_c" stoichiometry="1"/>
          <speciesReference species="cpd15329_c" stoichiometry="1"/>
        </listOfProducts>
        <kineticLaw>
          <math xmlns="http://www.w3.org/1998/Math/MathML">
            <ci> FLUX_VALUE </ci>
          </math>
          <listOfParameters>
            <parameter id="LOWER_BOUND" value="0"/>
            <parameter id="UPPER_BOUND" value="10000"/>
            <parameter id="OBJECTIVE_COEFFICIENT" value="0"/>
            <parameter id="FLUX_VALUE" value="1.47336026392274"/>
          </listOfParameters>
        </kineticLaw>
      </reaction>
      <reaction id="rxn00407" name="CTP aminohydrolase" reversible="false">
        <notes>
          <html:p>PEG_ASSOCIATION:  peg.155 </html:p>
          <html:p>GENE_ASSOCIATION:  BP0185 </html:p>
          <html:p>PROTEIN_CLASS: 3.5.4.13</html:p>
          <html:p>KEGG_RID: R00568</html:p>
        </notes>
        <listOfReactants>
          <speciesReference species="cpd00001_c" stoichiometry="1"/>
          <speciesReference species="cpd00052_c" stoichiometry="1"/>
          <speciesReference species="cpd00067_c" stoichiometry="1"/>
        </listOfReactants>
        <listOfProducts>
          <speciesReference species="cpd00013_c" stoichiometry="1"/>
          <speciesReference species="cpd00062_c" stoichiometry="1"/>
        </listOfProducts>
        <kineticLaw>
          <math xmlns="http://www.w3.org/1998/Math/MathML">
            <ci> FLUX_VALUE </ci>
          </math>
          <listOfParameters>
            <parameter id="LOWER_BOUND" value="0"/>
            <parameter id="UPPER_BOUND" value="10000"/>
            <parameter id="OBJECTIVE_COEFFICIENT" value="0"/>
          </listOfParameters>
        </kineticLaw>
      </reaction>
      <reaction id="rxn00346" name="L-Aspartate 1-carboxy-lyase" reversible="false">
        <notes>
          <html:p>PEG_ASSOCIATION:  peg.1598 </html:p>
          <html:p>GENE_ASSOCIATION:  BP1816 </html:p>
          <html:p>PROTEIN_CLASS: 4.1.1.11</html:p>
          <html:p>KEGG_RID: R00489</html:p>
        </notes>
        <listOfReactants>
          <speciesReference species="cpd00041_c" stoichiometry="1"/>
          <speciesReference species="cpd00067_c" stoichiometry="1"/>
        </listOfReactants>
        <listOfProducts>
          <speciesReference species="cpd00011_c" stoichiometry="1"/>
          <speciesReference species="cpd00085_c" stoichiometry="1"/>
        </listOfProducts>
        <kineticLaw>
          <math xmlns="http://www.w3.org/1998/Math/MathML">
            <ci> FLUX_VALUE </ci>
          </math>
          <listOfParameters>
            <parameter id="LOWER_BOUND" value="0"/>
            <parameter id="UPPER_BOUND" value="10000"/>
            <parameter id="OBJECTIVE_COEFFICIENT" value="0"/>
          </listOfParameters>
        </kineticLaw>
      </reaction>
      <reaction id="rxn02268" name="(S)-2-methylbutanoyl-CoAoxygen 2,3-oxidoreductase" reversible="false">
        <notes>
          <html:p>PEG_ASSOCIATION:  ( peg.2919 ) or ( peg.3484 ) or ( peg.3485 ) or ( peg.3764 ) or ( peg.568 ) </html:p>
          <html:p>GENE_ASSOCIATION:  ( BP3308 ) or ( BP0440 ) or ( BP0444 ) or ( BP3335 ) or ( BP0652 ) </html:p>
          <html:p>PROTEIN_CLASS: 1.3.99.2</html:p>
          <html:p>KEGG_RID: R03172</html:p>
        </notes>
        <listOfReactants>
          <speciesReference species="cpd00007_c" stoichiometry="1"/>
          <speciesReference species="cpd00760_c" stoichiometry="2"/>
        </listOfReactants>
        <listOfProducts>
          <speciesReference species="cpd00001_c" stoichiometry="2"/>
          <speciesReference species="cpd02125_c" stoichiometry="2"/>
        </listOfProducts>
        <kineticLaw>
          <math xmlns="http://www.w3.org/1998/Math/MathML">
            <ci> FLUX_VALUE </ci>
          </math>
          <listOfParameters>
            <parameter id="LOWER_BOUND" value="0"/>
            <parameter id="UPPER_BOUND" value="10000"/>
            <parameter id="OBJECTIVE_COEFFICIENT" value="0"/>
          </listOfParameters>
        </kineticLaw>
      </reaction>
      <reaction id="rxn01629" name="(S)-4-Amino-5-oxopentanoate 4,5-aminomutase" reversible="true">
        <notes>
          <html:p>PEG_ASSOCIATION:  peg.269 </html:p>
          <html:p>GENE_ASSOCIATION:  BP0315 </html:p>
          <html:p>PROTEIN_CLASS: 5.4.3.8</html:p>
          <html:p>KEGG_RID: R02272</html:p>
        </notes>
        <listOfReactants>
          <speciesReference species="cpd00338_c" stoichiometry="1"/>
        </listOfReactants>
        <listOfProducts>
          <speciesReference species="cpd02345_c" stoichiometry="1"/>
        </listOfProducts>
        <kineticLaw>
          <math xmlns="http://www.w3.org/1998/Math/MathML">
            <ci> FLUX_VALUE </ci>
          </math>
          <listOfParameters>
            <parameter id="LOWER_BOUND" value="-10000"/>
            <parameter id="UPPER_BOUND" value="10000"/>
            <parameter id="OBJECTIVE_COEFFICIENT" value="0"/>
            <parameter id="FLUX_VALUE" value="-1.12611761017251"/>
          </listOfParameters>
        </kineticLaw>
      </reaction>
      <reaction id="rxn00858" name="Agmatine amidinohydrolase" reversible="true">
        <notes>
          <html:p>PEG_ASSOCIATION:  peg.1344 </html:p>
          <html:p>GENE_ASSOCIATION:  BP1531 </html:p>
          <html:p>PROTEIN_CLASS: 3.5.3.11</html:p>
          <html:p>KEGG_RID: R01157</html:p>
        </notes>
        <listOfReactants>
          <speciesReference species="cpd00001_c" stoichiometry="1"/>
          <speciesReference species="cpd00152_c" stoichiometry="1"/>
        </listOfReactants>
        <listOfProducts>
          <speciesReference species="cpd00073_c" stoichiometry="1"/>
          <speciesReference species="cpd00118_c" stoichiometry="1"/>
        </listOfProducts>
        <kineticLaw>
          <math xmlns="http://www.w3.org/1998/Math/MathML">
            <ci> FLUX_VALUE </ci>
          </math>
          <listOfParameters>
            <parameter id="LOWER_BOUND" value="-10000"/>
            <parameter id="UPPER_BOUND" value="10000"/>
            <parameter id="OBJECTIVE_COEFFICIENT" value="0"/>
          </listOfParameters>
        </kineticLaw>
      </reaction>
      <reaction id="rxn00851" name="D-AlanineD-Alanine ligase (ADP-forming)" reversible="false">
        <notes>
          <html:p>PEG_ASSOCIATION:  peg.2669 </html:p>
          <html:p>GENE_ASSOCIATION:  BP3021 </html:p>
          <html:p>PROTEIN_CLASS: 6.3.2.4</html:p>
          <html:p>KEGG_RID: R01150</html:p>
        </notes>
        <listOfReactants>
          <speciesReference species="cpd00002_c" stoichiometry="1"/>
          <speciesReference species="cpd00117_c" stoichiometry="2"/>
        </listOfReactants>
        <listOfProducts>
          <speciesReference species="cpd00008_c" stoichiometry="1"/>
          <speciesReference species="cpd00009_c" stoichiometry="1"/>
          <speciesReference species="cpd00067_c" stoichiometry="1"/>
          <speciesReference species="cpd00731_c" stoichiometry="1"/>
        </listOfProducts>
        <kineticLaw>
          <math xmlns="http://www.w3.org/1998/Math/MathML">
            <ci> FLUX_VALUE </ci>
          </math>
          <listOfParameters>
            <parameter id="LOWER_BOUND" value="0"/>
            <parameter id="UPPER_BOUND" value="10000"/>
            <parameter id="OBJECTIVE_COEFFICIENT" value="0"/>
            <parameter id="FLUX_VALUE" value="0.503052230956719"/>
          </listOfParameters>
        </kineticLaw>
      </reaction>
      <reaction id="rxn05540" name="Dipeptide transport via ABC system (ala-gln)" reversible="false">
        <notes>
          <html:p>PEG_ASSOCIATION:  ( peg.2006  and  peg.2007 ) </html:p>
          <html:p>GENE_ASSOCIATION:  ( BP2294  and  BP2295 ) </html:p>
          <html:p>PROTEIN_CLASS: TC-3.A.1.5</html:p>
        </notes>
        <listOfReactants>
          <speciesReference species="cpd00001_c" stoichiometry="1"/>
          <speciesReference species="cpd00002_c" stoichiometry="1"/>
          <speciesReference species="cpd11587_e" stoichiometry="1"/>
        </listOfReactants>
        <listOfProducts>
          <speciesReference species="cpd00008_c" stoichiometry="1"/>
          <speciesReference species="cpd00009_c" stoichiometry="1"/>
          <speciesReference species="cpd00067_c" stoichiometry="1"/>
          <speciesReference species="cpd11587_c" stoichiometry="1"/>
        </listOfProducts>
        <kineticLaw>
          <math xmlns="http://www.w3.org/1998/Math/MathML">
            <ci> FLUX_VALUE </ci>
          </math>
          <listOfParameters>
            <parameter id="LOWER_BOUND" value="0"/>
            <parameter id="UPPER_BOUND" value="10000"/>
            <parameter id="OBJECTIVE_COEFFICIENT" value="0"/>
          </listOfParameters>
        </kineticLaw>
      </reaction>
      <reaction id="rxn01517" name="ATPdTMP phosphotransferase" reversible="true">
        <notes>
          <html:p>PEG_ASSOCIATION:  peg.1241 </html:p>
          <html:p>GENE_ASSOCIATION:  BP1421 </html:p>
          <html:p>PROTEIN_CLASS: 2.7.4.4</html:p>
          <html:p>KEGG_RID: R02098</html:p>
        </notes>
        <listOfReactants>
          <speciesReference species="cpd00002_c" stoichiometry="1"/>
          <speciesReference species="cpd00299_c" stoichiometry="1"/>
        </listOfReactants>
        <listOfProducts>
          <speciesReference species="cpd00008_c" stoichiometry="1"/>
          <speciesReference species="cpd00978_c" stoichiometry="1"/>
        </listOfProducts>
        <kineticLaw>
          <math xmlns="http://www.w3.org/1998/Math/MathML">
            <ci> FLUX_VALUE </ci>
          </math>
          <listOfParameters>
            <parameter id="LOWER_BOUND" value="-10000"/>
            <parameter id="UPPER_BOUND" value="10000"/>
            <parameter id="OBJECTIVE_COEFFICIENT" value="0"/>
            <parameter id="FLUX_VALUE" value="-0.131080643199311"/>
          </listOfParameters>
        </kineticLaw>
      </reaction>
      <reaction id="rxn01291" name="L-ArabitolNADP+ 1-oxidoreductase" reversible="true">
        <notes>
          <html:p>PEG_ASSOCIATION:  peg.785 </html:p>
          <html:p>GENE_ASSOCIATION:  BP0900 </html:p>
          <html:p>PROTEIN_CLASS: 1.1.1.21</html:p>
          <html:p>KEGG_RID: R01759</html:p>
          <html:p>blocked: True</html:p>
        </notes>
        <listOfReactants>
          <speciesReference species="cpd00006_c" stoichiometry="1"/>
          <speciesReference species="cpd00417_c" stoichiometry="1"/>
        </listOfReactants>
        <listOfProducts>
          <speciesReference species="cpd00005_c" stoichiometry="1"/>
          <speciesReference species="cpd00067_c" stoichiometry="1"/>
          <speciesReference species="cpd00224_c" stoichiometry="1"/>
        </listOfProducts>
        <kineticLaw>
          <math xmlns="http://www.w3.org/1998/Math/MathML">
            <ci> FLUX_VALUE </ci>
          </math>
          <listOfParameters>
            <parameter id="LOWER_BOUND" value="-10000"/>
            <parameter id="UPPER_BOUND" value="10000"/>
            <parameter id="OBJECTIVE_COEFFICIENT" value="0"/>
          </listOfParameters>
        </kineticLaw>
      </reaction>
      <reaction id="rxn01485" name="D-Glucosamine 1-phosphate 1,6-phosphomutase" reversible="true">
        <notes>
          <html:p>PEG_ASSOCIATION:  peg.937 </html:p>
          <html:p>GENE_ASSOCIATION:  BP1075 </html:p>
          <html:p>PROTEIN_CLASS: 5.4.2.10</html:p>
          <html:p>KEGG_RID: R02060</html:p>
        </notes>
        <listOfReactants>
          <speciesReference species="cpd03671_c" stoichiometry="1"/>
        </listOfReactants>
        <listOfProducts>
          <speciesReference species="cpd00288_c" stoichiometry="1"/>
        </listOfProducts>
        <kineticLaw>
          <math xmlns="http://www.w3.org/1998/Math/MathML">
            <ci> FLUX_VALUE </ci>
          </math>
          <listOfParameters>
            <parameter id="LOWER_BOUND" value="-10000"/>
            <parameter id="UPPER_BOUND" value="10000"/>
            <parameter id="OBJECTIVE_COEFFICIENT" value="0"/>
            <parameter id="FLUX_VALUE" value="-4.27481992067806"/>
          </listOfParameters>
        </kineticLaw>
      </reaction>
      <reaction id="rxn00441" name="2-OxoglutarateThiamin diphosphate 2-oxidoreductase(decarboxylating" reversible="false">
        <notes>
          <html:p>PEG_ASSOCIATION:  peg.981 </html:p>
          <html:p>GENE_ASSOCIATION:  BP1124 </html:p>
          <html:p>PROTEIN_CLASS: 1.2.4.2</html:p>
          <html:p>KEGG_RID: R00621</html:p>
        </notes>
        <listOfReactants>
          <speciesReference species="cpd00024_c" stoichiometry="1"/>
          <speciesReference species="cpd00056_c" stoichiometry="1"/>
          <speciesReference species="cpd00067_c" stoichiometry="1"/>
        </listOfReactants>
        <listOfProducts>
          <speciesReference species="cpd00011_c" stoichiometry="1"/>
          <speciesReference species="cpd03189_c" stoichiometry="1"/>
        </listOfProducts>
        <kineticLaw>
          <math xmlns="http://www.w3.org/1998/Math/MathML">
            <ci> FLUX_VALUE </ci>
          </math>
          <listOfParameters>
            <parameter id="LOWER_BOUND" value="0"/>
            <parameter id="UPPER_BOUND" value="10000"/>
            <parameter id="OBJECTIVE_COEFFICIENT" value="0"/>
            <parameter id="FLUX_VALUE" value="56.7278250143584"/>
          </listOfParameters>
        </kineticLaw>
      </reaction>
      <reaction id="rxn09129" name="Phospholipase A1 (phosphatidate, n-C181) (periplasm)" reversible="true">
        <notes>
          <html:p>PEG_ASSOCIATION:  peg.767 </html:p>
          <html:p>GENE_ASSOCIATION:  BP0878 </html:p>
          <html:p>PROTEIN_CLASS: 3.1.1.32</html:p>
          <html:p>blocked: True</html:p>
        </notes>
        <listOfReactants>
          <speciesReference species="cpd00001_c" stoichiometry="1"/>
          <speciesReference species="cpd15527_c" stoichiometry="1"/>
        </listOfReactants>
        <listOfProducts>
          <speciesReference species="cpd00067_c" stoichiometry="1"/>
          <speciesReference species="cpd15269_c" stoichiometry="1"/>
          <speciesReference species="cpd15357_c" stoichiometry="1"/>
        </listOfProducts>
        <kineticLaw>
          <math xmlns="http://www.w3.org/1998/Math/MathML">
            <ci> FLUX_VALUE </ci>
          </math>
          <listOfParameters>
            <parameter id="LOWER_BOUND" value="-10000"/>
            <parameter id="UPPER_BOUND" value="10000"/>
            <parameter id="OBJECTIVE_COEFFICIENT" value="0"/>
          </listOfParameters>
        </kineticLaw>
      </reaction>
      <reaction id="rxn03907" name="CTP 2-C-Methyl-D-erythritol 4-phosphate cytidylyltransferase" reversible="true">
        <notes>
          <html:p>PEG_ASSOCIATION:  peg.754 </html:p>
          <html:p>GENE_ASSOCIATION:  BP0865 </html:p>
          <html:p>PROTEIN_CLASS: 2.7.7.60</html:p>
          <html:p>KEGG_RID: R05633</html:p>
        </notes>
        <listOfReactants>
          <speciesReference species="cpd00052_c" stoichiometry="1"/>
          <speciesReference species="cpd08286_c" stoichiometry="1"/>
        </listOfReactants>
        <listOfProducts>
          <speciesReference species="cpd00012_c" stoichiometry="1"/>
          <speciesReference species="cpd08287_c" stoichiometry="1"/>
        </listOfProducts>
        <kineticLaw>
          <math xmlns="http://www.w3.org/1998/Math/MathML">
            <ci> FLUX_VALUE </ci>
          </math>
          <listOfParameters>
            <parameter id="LOWER_BOUND" value="-10000"/>
            <parameter id="UPPER_BOUND" value="10000"/>
            <parameter id="OBJECTIVE_COEFFICIENT" value="0"/>
            <parameter id="FLUX_VALUE" value="6.09663334560901"/>
          </listOfParameters>
        </kineticLaw>
      </reaction>
      <reaction id="rxn09162" name="Phospholipase A2 (phosphatidylglycerol, n-C161) (periplasm)" reversible="true">
        <notes>
          <html:p>PEG_ASSOCIATION:  peg.767 </html:p>
          <html:p>GENE_ASSOCIATION:  BP0878 </html:p>
          <html:p>PROTEIN_CLASS: 3.1.1.4</html:p>
          <html:p>blocked: True</html:p>
        </notes>
        <listOfReactants>
          <speciesReference species="cpd00001_c" stoichiometry="1"/>
          <speciesReference species="cpd15539_c" stoichiometry="1"/>
        </listOfReactants>
        <listOfProducts>
          <speciesReference species="cpd00067_c" stoichiometry="1"/>
          <speciesReference species="cpd15237_c" stoichiometry="1"/>
          <speciesReference species="cpd15322_c" stoichiometry="1"/>
        </listOfProducts>
        <kineticLaw>
          <math xmlns="http://www.w3.org/1998/Math/MathML">
            <ci> FLUX_VALUE </ci>
          </math>
          <listOfParameters>
            <parameter id="LOWER_BOUND" value="-10000"/>
            <parameter id="UPPER_BOUND" value="10000"/>
            <parameter id="OBJECTIVE_COEFFICIENT" value="0"/>
          </listOfParameters>
        </kineticLaw>
      </reaction>
      <reaction id="rxn04748" name="salicylate,NADHoxygen oxidoreductase" reversible="false">
        <notes>
          <html:p>PEG_ASSOCIATION:  peg.1713 </html:p>
          <html:p>GENE_ASSOCIATION:  BP1954 </html:p>
          <html:p>PROTEIN_CLASS: 1.14.13.1</html:p>
          <html:p>KEGG_RID: R06939</html:p>
          <html:p>blocked: True</html:p>
        </notes>
        <listOfReactants>
          <speciesReference species="cpd00004_c" stoichiometry="1"/>
          <speciesReference species="cpd00007_c" stoichiometry="1"/>
          <speciesReference species="cpd00067_c" stoichiometry="2"/>
          <speciesReference species="cpd09806_c" stoichiometry="1"/>
        </listOfReactants>
        <listOfProducts>
          <speciesReference species="cpd00001_c" stoichiometry="1"/>
          <speciesReference species="cpd00003_c" stoichiometry="1"/>
          <speciesReference species="cpd00011_c" stoichiometry="1"/>
          <speciesReference species="cpd04117_c" stoichiometry="1"/>
        </listOfProducts>
        <kineticLaw>
          <math xmlns="http://www.w3.org/1998/Math/MathML">
            <ci> FLUX_VALUE </ci>
          </math>
          <listOfParameters>
            <parameter id="LOWER_BOUND" value="0"/>
            <parameter id="UPPER_BOUND" value="10000"/>
            <parameter id="OBJECTIVE_COEFFICIENT" value="0"/>
          </listOfParameters>
        </kineticLaw>
      </reaction>
      <reaction id="rxn10220" name="isoheptadecanoyl-phosphatidate cytidylyltransferase" reversible="true">
        <notes>
          <html:p>PEG_ASSOCIATION:  peg.1244 </html:p>
          <html:p>GENE_ASSOCIATION:  BP1424 </html:p>
          <html:p>PROTEIN_CLASS: 2.7.7.41</html:p>
          <html:p>KEGG_RID: R01799</html:p>
        </notes>
        <listOfReactants>
          <speciesReference species="cpd00052_c" stoichiometry="1"/>
          <speciesReference species="cpd15677_c" stoichiometry="1"/>
        </listOfReactants>
        <listOfProducts>
          <speciesReference species="cpd00012_c" stoichiometry="1"/>
          <speciesReference species="cpd15683_c" stoichiometry="1"/>
        </listOfProducts>
        <kineticLaw>
          <math xmlns="http://www.w3.org/1998/Math/MathML">
            <ci> FLUX_VALUE </ci>
          </math>
          <listOfParameters>
            <parameter id="LOWER_BOUND" value="-10000"/>
            <parameter id="UPPER_BOUND" value="10000"/>
            <parameter id="OBJECTIVE_COEFFICIENT" value="0"/>
            <parameter id="FLUX_VALUE" value="0.736680131962203"/>
          </listOfParameters>
        </kineticLaw>
      </reaction>
      <reaction id="rxn03408" name="UDP-N-acetylglucosamine-N-acetylmuramyl-(pentapeptide)pyrophosphoryl-undecaprenol N-acetylglucosamine transferase" reversible="true">
        <notes>
          <html:p>PEG_ASSOCIATION:  peg.2671 </html:p>
          <html:p>GENE_ASSOCIATION:  BP3023 </html:p>
          <html:p>PROTEIN_CLASS: 2.4.1.227</html:p>
          <html:p>KEGG_RID: R05032</html:p>
        </notes>
        <listOfReactants>
          <speciesReference species="cpd00037_c" stoichiometry="1"/>
          <speciesReference species="cpd03494_c" stoichiometry="1"/>
        </listOfReactants>
        <listOfProducts>
          <speciesReference species="cpd00014_c" stoichiometry="1"/>
          <speciesReference species="cpd03495_c" stoichiometry="1"/>
        </listOfProducts>
        <kineticLaw>
          <math xmlns="http://www.w3.org/1998/Math/MathML">
            <ci> FLUX_VALUE </ci>
          </math>
          <listOfParameters>
            <parameter id="LOWER_BOUND" value="-10000"/>
            <parameter id="UPPER_BOUND" value="10000"/>
            <parameter id="OBJECTIVE_COEFFICIENT" value="0"/>
            <parameter id="FLUX_VALUE" value="0.50305223095711"/>
          </listOfParameters>
        </kineticLaw>
      </reaction>
      <reaction id="rxn00471" name="L-Ornithine ammonia-lyase(cyclizing)" reversible="false">
        <notes>
          <html:p>PEG_ASSOCIATION:  ( peg.1318 ) or ( peg.306 ) </html:p>
          <html:p>GENE_ASSOCIATION:  ( BP1505 ) or ( BP0354 ) </html:p>
          <html:p>PROTEIN_CLASS: 4.3.1.12</html:p>
          <html:p>KEGG_RID: R00671</html:p>
        </notes>
        <listOfReactants>
          <speciesReference species="cpd00064_c" stoichiometry="1"/>
        </listOfReactants>
        <listOfProducts>
          <speciesReference species="cpd00013_c" stoichiometry="1"/>
          <speciesReference species="cpd00067_c" stoichiometry="1"/>
          <speciesReference species="cpd00129_c" stoichiometry="1"/>
        </listOfProducts>
        <kineticLaw>
          <math xmlns="http://www.w3.org/1998/Math/MathML">
            <ci> FLUX_VALUE </ci>
          </math>
          <listOfParameters>
            <parameter id="LOWER_BOUND" value="0"/>
            <parameter id="UPPER_BOUND" value="10000"/>
            <parameter id="OBJECTIVE_COEFFICIENT" value="0"/>
            <parameter id="FLUX_VALUE" value="9984.85863027878"/>
          </listOfParameters>
        </kineticLaw>
      </reaction>
      <reaction id="rxn01210" name="10-FormyltetrahydrofolateL-glutamate ligase (ADP-forming)" reversible="false">
        <notes>
          <html:p>PEG_ASSOCIATION:  peg.1232 </html:p>
          <html:p>GENE_ASSOCIATION:  BP1412 </html:p>
          <html:p>PROTEIN_CLASS: 6.3.2.12</html:p>
          <html:p>KEGG_RID: R01654</html:p>
          <html:p>blocked: True</html:p>
        </notes>
        <listOfReactants>
          <speciesReference species="cpd00002_c" stoichiometry="1"/>
          <speciesReference species="cpd00023_c" stoichiometry="1"/>
          <speciesReference species="cpd00201_c" stoichiometry="1"/>
        </listOfReactants>
        <listOfProducts>
          <speciesReference species="cpd00008_c" stoichiometry="1"/>
          <speciesReference species="cpd00009_c" stoichiometry="1"/>
          <speciesReference species="cpd00067_c" stoichiometry="1"/>
          <speciesReference species="cpd03524_c" stoichiometry="1"/>
        </listOfProducts>
        <kineticLaw>
          <math xmlns="http://www.w3.org/1998/Math/MathML">
            <ci> FLUX_VALUE </ci>
          </math>
          <listOfParameters>
            <parameter id="LOWER_BOUND" value="0"/>
            <parameter id="UPPER_BOUND" value="10000"/>
            <parameter id="OBJECTIVE_COEFFICIENT" value="0"/>
          </listOfParameters>
        </kineticLaw>
      </reaction>
      <reaction id="rxn00331" name="(3S)-3-Carboxy-3-hydroxypropanoyl-CoA glyoxylate-lyase" reversible="true">
        <notes>
          <html:p>PEG_ASSOCIATION:  peg.1178 </html:p>
          <html:p>GENE_ASSOCIATION:  BP1348 </html:p>
          <html:p>PROTEIN_CLASS: 4.1.3.24</html:p>
          <html:p>KEGG_RID: R00473</html:p>
          <html:p>blocked: True</html:p>
        </notes>
        <listOfReactants>
          <speciesReference species="cpd02662_c" stoichiometry="1"/>
        </listOfReactants>
        <listOfProducts>
          <speciesReference species="cpd00022_c" stoichiometry="1"/>
          <speciesReference species="cpd00040_c" stoichiometry="1"/>
        </listOfProducts>
        <kineticLaw>
          <math xmlns="http://www.w3.org/1998/Math/MathML">
            <ci> FLUX_VALUE </ci>
          </math>
          <listOfParameters>
            <parameter id="LOWER_BOUND" value="-10000"/>
            <parameter id="UPPER_BOUND" value="10000"/>
            <parameter id="OBJECTIVE_COEFFICIENT" value="0"/>
          </listOfParameters>
        </kineticLaw>
      </reaction>
      <reaction id="rxn08336" name="dihydroorotic acid (menaquinone-8)" reversible="false">
        <notes>
          <html:p>PEG_ASSOCIATION:  peg.3038 </html:p>
          <html:p>GENE_ASSOCIATION:  BP3442 </html:p>
          <html:p>PROTEIN_CLASS: 1.3.3.1</html:p>
          <html:p>KEGG_RID: R01867</html:p>
        </notes>
        <listOfReactants>
          <speciesReference species="cpd00282_c" stoichiometry="1"/>
          <speciesReference species="cpd15500_c" stoichiometry="1"/>
        </listOfReactants>
        <listOfProducts>
          <speciesReference species="cpd00247_c" stoichiometry="1"/>
          <speciesReference species="cpd15499_c" stoichiometry="1"/>
        </listOfProducts>
        <kineticLaw>
          <math xmlns="http://www.w3.org/1998/Math/MathML">
            <ci> FLUX_VALUE </ci>
          </math>
          <listOfParameters>
            <parameter id="LOWER_BOUND" value="0"/>
            <parameter id="UPPER_BOUND" value="10000"/>
            <parameter id="OBJECTIVE_COEFFICIENT" value="0"/>
          </listOfParameters>
        </kineticLaw>
      </reaction>
      <reaction id="rxn00598" name="Succinyl-CoAacetyl-CoA C-acyltransferase" reversible="true">
        <notes>
          <html:p>PEG_ASSOCIATION:  peg.2436 </html:p>
          <html:p>GENE_ASSOCIATION:  BP2759 </html:p>
          <html:p>PROTEIN_CLASS: 2.3.1.16</html:p>
          <html:p>KEGG_RID: R00829</html:p>
        </notes>
        <listOfReactants>
          <speciesReference species="cpd00022_c" stoichiometry="1"/>
          <speciesReference species="cpd00078_c" stoichiometry="1"/>
        </listOfReactants>
        <listOfProducts>
          <speciesReference species="cpd00010_c" stoichiometry="1"/>
          <speciesReference species="cpd01507_c" stoichiometry="1"/>
        </listOfProducts>
        <kineticLaw>
          <math xmlns="http://www.w3.org/1998/Math/MathML">
            <ci> FLUX_VALUE </ci>
          </math>
          <listOfParameters>
            <parameter id="LOWER_BOUND" value="-10000"/>
            <parameter id="UPPER_BOUND" value="10000"/>
            <parameter id="OBJECTIVE_COEFFICIENT" value="0"/>
          </listOfParameters>
        </kineticLaw>
      </reaction>
      <reaction id="rxn01268" name="PrephenateNAD+ oxidoreductase(decarboxylating)" reversible="false">
        <notes>
          <html:p>PEG_ASSOCIATION:  peg.827 </html:p>
          <html:p>GENE_ASSOCIATION:  BP0947 </html:p>
          <html:p>PROTEIN_CLASS: 1.3.1.12</html:p>
          <html:p>KEGG_RID: R01728</html:p>
        </notes>
        <listOfReactants>
          <speciesReference species="cpd00003_c" stoichiometry="1"/>
          <speciesReference species="cpd00219_c" stoichiometry="1"/>
        </listOfReactants>
        <listOfProducts>
          <speciesReference species="cpd00004_c" stoichiometry="1"/>
          <speciesReference species="cpd00011_c" stoichiometry="1"/>
          <speciesReference species="cpd00868_c" stoichiometry="1"/>
        </listOfProducts>
        <kineticLaw>
          <math xmlns="http://www.w3.org/1998/Math/MathML">
            <ci> FLUX_VALUE </ci>
          </math>
          <listOfParameters>
            <parameter id="LOWER_BOUND" value="0"/>
            <parameter id="UPPER_BOUND" value="10000"/>
            <parameter id="OBJECTIVE_COEFFICIENT" value="0"/>
          </listOfParameters>
        </kineticLaw>
      </reaction>
      <reaction id="rxn05172" name="Taurine-ABC transport" reversible="false">
        <notes>
          <html:p>PEG_ASSOCIATION:  ( peg.3418  and  peg.3419 ) </html:p>
          <html:p>GENE_ASSOCIATION:  ( BP3853  and  BP3854 ) </html:p>
          <html:p>PROTEIN_CLASS: 3.A.1.17</html:p>
        </notes>
        <listOfReactants>
          <speciesReference species="cpd00001_c" stoichiometry="1"/>
          <speciesReference species="cpd00002_c" stoichiometry="1"/>
          <speciesReference species="cpd00210_e" stoichiometry="1"/>
        </listOfReactants>
        <listOfProducts>
          <speciesReference species="cpd00008_c" stoichiometry="1"/>
          <speciesReference species="cpd00009_c" stoichiometry="1"/>
          <speciesReference species="cpd00067_c" stoichiometry="1"/>
          <speciesReference species="cpd00210_c" stoichiometry="1"/>
        </listOfProducts>
        <kineticLaw>
          <math xmlns="http://www.w3.org/1998/Math/MathML">
            <ci> FLUX_VALUE </ci>
          </math>
          <listOfParameters>
            <parameter id="LOWER_BOUND" value="0"/>
            <parameter id="UPPER_BOUND" value="10000"/>
            <parameter id="OBJECTIVE_COEFFICIENT" value="0"/>
          </listOfParameters>
        </kineticLaw>
      </reaction>
      <reaction id="rxn05325" name="Octanoyl-[acyl-carrier protein]malonyl-CoA" reversible="false">
        <notes>
          <html:p>PEG_ASSOCIATION:  peg.2837 </html:p>
          <html:p>GENE_ASSOCIATION:  BP3215 </html:p>
          <html:p>PROTEIN_CLASS: 1.3.1.9</html:p>
          <html:p>KEGG_RID: R04958</html:p>
        </notes>
        <listOfReactants>
          <speciesReference species="cpd00004_c" stoichiometry="1"/>
          <speciesReference species="cpd00067_c" stoichiometry="1"/>
          <speciesReference species="cpd11471_c" stoichiometry="1"/>
        </listOfReactants>
        <listOfProducts>
          <speciesReference species="cpd00003_c" stoichiometry="1"/>
          <speciesReference species="cpd11470_c" stoichiometry="1"/>
        </listOfProducts>
        <kineticLaw>
          <math xmlns="http://www.w3.org/1998/Math/MathML">
            <ci> FLUX_VALUE </ci>
          </math>
          <listOfParameters>
            <parameter id="LOWER_BOUND" value="0"/>
            <parameter id="UPPER_BOUND" value="10000"/>
            <parameter id="OBJECTIVE_COEFFICIENT" value="0"/>
            <parameter id="FLUX_VALUE" value="2.51439650674139"/>
          </listOfParameters>
        </kineticLaw>
      </reaction>
      <reaction id="rxn02774" name="S-Adenosyl-L-methionineuroporphyrin-III C-methyltransferase" reversible="true">
        <notes>
          <html:p>PEG_ASSOCIATION:  peg.918 </html:p>
          <html:p>GENE_ASSOCIATION:  BP1055 </html:p>
          <html:p>PROTEIN_CLASS: 1.3.1.76</html:p>
          <html:p>KEGG_RID: R03947</html:p>
        </notes>
        <listOfReactants>
          <speciesReference species="cpd00003_c" stoichiometry="1"/>
          <speciesReference species="cpd01620_c" stoichiometry="1"/>
        </listOfReactants>
        <listOfProducts>
          <speciesReference species="cpd00004_c" stoichiometry="1"/>
          <speciesReference species="cpd00067_c" stoichiometry="1"/>
          <speciesReference species="cpd03426_c" stoichiometry="1"/>
        </listOfProducts>
        <kineticLaw>
          <math xmlns="http://www.w3.org/1998/Math/MathML">
            <ci> FLUX_VALUE </ci>
          </math>
          <listOfParameters>
            <parameter id="LOWER_BOUND" value="-10000"/>
            <parameter id="UPPER_BOUND" value="10000"/>
            <parameter id="OBJECTIVE_COEFFICIENT" value="0"/>
            <parameter id="FLUX_VALUE" value="0.0703823506355548"/>
          </listOfParameters>
        </kineticLaw>
      </reaction>
      <reaction id="rxn05312" name="PIt6" reversible="false">
        <notes>
          <html:p>PEG_ASSOCIATION:  peg.883 </html:p>
          <html:p>GENE_ASSOCIATION:  BP1014 </html:p>
          <html:p>PROTEIN_CLASS: TC-2.A.20</html:p>
        </notes>
        <listOfReactants>
          <speciesReference species="cpd00009_c" stoichiometry="1"/>
          <speciesReference species="cpd00067_c" stoichiometry="1"/>
        </listOfReactants>
        <listOfProducts>
          <speciesReference species="cpd00009_e" stoichiometry="1"/>
          <speciesReference species="cpd00067_e" stoichiometry="1"/>
        </listOfProducts>
        <kineticLaw>
          <math xmlns="http://www.w3.org/1998/Math/MathML">
            <ci> FLUX_VALUE </ci>
          </math>
          <listOfParameters>
            <parameter id="LOWER_BOUND" value="0"/>
            <parameter id="UPPER_BOUND" value="10000"/>
            <parameter id="OBJECTIVE_COEFFICIENT" value="0"/>
          </listOfParameters>
        </kineticLaw>
      </reaction>
      <reaction id="rxn06723" name="UDP-3-O-(3-hydroxymyristoyl)glucosamine acyltransferase" reversible="false">
        <notes>
          <html:p>PEG_ASSOCIATION:  peg.1249 </html:p>
          <html:p>GENE_ASSOCIATION:  BP1429 </html:p>
          <html:p>PROTEIN_CLASS: 2.3.1.-</html:p>
          <html:p>KEGG_RID: R04550</html:p>
        </notes>
        <listOfReactants>
          <speciesReference species="cpd03584_c" stoichiometry="1"/>
          <speciesReference species="cpd11484_c" stoichiometry="1"/>
        </listOfReactants>
        <listOfProducts>
          <speciesReference species="cpd00067_c" stoichiometry="1"/>
          <speciesReference species="cpd02835_c" stoichiometry="1"/>
          <speciesReference species="cpd11493_c" stoichiometry="1"/>
        </listOfProducts>
        <kineticLaw>
          <math xmlns="http://www.w3.org/1998/Math/MathML">
            <ci> FLUX_VALUE </ci>
          </math>
          <listOfParameters>
            <parameter id="LOWER_BOUND" value="0"/>
            <parameter id="UPPER_BOUND" value="10000"/>
            <parameter id="OBJECTIVE_COEFFICIENT" value="0"/>
            <parameter id="FLUX_VALUE" value="1.00575860269655"/>
          </listOfParameters>
        </kineticLaw>
      </reaction>
      <reaction id="rxn02003" name="dTDP-6-deoxy-L-mannoseNADP+ 4-oxidoreductase" reversible="true">
        <notes>
          <html:p>PEG_ASSOCIATION:  peg.91 </html:p>
          <html:p>GENE_ASSOCIATION:  BP0108 </html:p>
          <html:p>PROTEIN_CLASS: 1.1.1.133</html:p>
          <html:p>KEGG_RID: R02777</html:p>
          <html:p>blocked: True</html:p>
        </notes>
        <listOfReactants>
          <speciesReference species="cpd00006_c" stoichiometry="1"/>
          <speciesReference species="cpd02113_c" stoichiometry="1"/>
        </listOfReactants>
        <listOfProducts>
          <speciesReference species="cpd00005_c" stoichiometry="1"/>
          <speciesReference species="cpd00067_c" stoichiometry="1"/>
          <speciesReference species="cpd00522_c" stoichiometry="1"/>
        </listOfProducts>
        <kineticLaw>
          <math xmlns="http://www.w3.org/1998/Math/MathML">
            <ci> FLUX_VALUE </ci>
          </math>
          <listOfParameters>
            <parameter id="LOWER_BOUND" value="-10000"/>
            <parameter id="UPPER_BOUND" value="10000"/>
            <parameter id="OBJECTIVE_COEFFICIENT" value="0"/>
          </listOfParameters>
        </kineticLaw>
      </reaction>
      <reaction id="rxn05395" name="9-methyl-trans-dec-2-enoyl-ACPNADP+ oxidoreductase (A-specific)" reversible="false">
        <notes>
          <html:p>PEG_ASSOCIATION:  peg.2507 </html:p>
          <html:p>GENE_ASSOCIATION:  BP2841 </html:p>
          <html:p>PROTEIN_CLASS: 1.3.1.0</html:p>
        </notes>
        <listOfReactants>
          <speciesReference species="cpd00005_c" stoichiometry="1"/>
          <speciesReference species="cpd00067_c" stoichiometry="1"/>
          <speciesReference species="cpd11531_c" stoichiometry="1"/>
        </listOfReactants>
        <listOfProducts>
          <speciesReference species="cpd00006_c" stoichiometry="1"/>
          <speciesReference species="cpd11532_c" stoichiometry="1"/>
        </listOfProducts>
        <kineticLaw>
          <math xmlns="http://www.w3.org/1998/Math/MathML">
            <ci> FLUX_VALUE </ci>
          </math>
          <listOfParameters>
            <parameter id="LOWER_BOUND" value="0"/>
            <parameter id="UPPER_BOUND" value="10000"/>
            <parameter id="OBJECTIVE_COEFFICIENT" value="0"/>
            <parameter id="FLUX_VALUE" value="1.47336026392274"/>
          </listOfParameters>
        </kineticLaw>
      </reaction>
      <reaction id="rxn08295" name="diacylglycerol kinase (n-C140)" reversible="true">
        <notes>
          <html:p>PEG_ASSOCIATION:  peg.3081 </html:p>
          <html:p>GENE_ASSOCIATION:  BP3492 </html:p>
          <html:p>PROTEIN_CLASS: 2.7.1.107</html:p>
          <html:p>blocked: True</html:p>
        </notes>
        <listOfReactants>
          <speciesReference species="cpd00002_c" stoichiometry="1"/>
          <speciesReference species="cpd15307_c" stoichiometry="1"/>
        </listOfReactants>
        <listOfProducts>
          <speciesReference species="cpd00008_c" stoichiometry="1"/>
          <speciesReference species="cpd15522_c" stoichiometry="1"/>
        </listOfProducts>
        <kineticLaw>
          <math xmlns="http://www.w3.org/1998/Math/MathML">
            <ci> FLUX_VALUE </ci>
          </math>
          <listOfParameters>
            <parameter id="LOWER_BOUND" value="-10000"/>
            <parameter id="UPPER_BOUND" value="10000"/>
            <parameter id="OBJECTIVE_COEFFICIENT" value="0"/>
          </listOfParameters>
        </kineticLaw>
      </reaction>
      <reaction id="rxn00147" name="ATPpyruvate,water phosphotransferase" reversible="false">
        <notes>
          <html:p>PEG_ASSOCIATION:  peg.1256 </html:p>
          <html:p>GENE_ASSOCIATION:  BP1436 </html:p>
          <html:p>PROTEIN_CLASS: 2.7.9.2</html:p>
          <html:p>KEGG_RID: R00199</html:p>
        </notes>
        <listOfReactants>
          <speciesReference species="cpd00001_c" stoichiometry="1"/>
          <speciesReference species="cpd00002_c" stoichiometry="1"/>
          <speciesReference species="cpd00020_c" stoichiometry="1"/>
        </listOfReactants>
        <listOfProducts>
          <speciesReference species="cpd00009_c" stoichiometry="1"/>
          <speciesReference species="cpd00018_c" stoichiometry="1"/>
          <speciesReference species="cpd00061_c" stoichiometry="1"/>
          <speciesReference species="cpd00067_c" stoichiometry="1"/>
        </listOfProducts>
        <kineticLaw>
          <math xmlns="http://www.w3.org/1998/Math/MathML">
            <ci> FLUX_VALUE </ci>
          </math>
          <listOfParameters>
            <parameter id="LOWER_BOUND" value="0"/>
            <parameter id="UPPER_BOUND" value="10000"/>
            <parameter id="OBJECTIVE_COEFFICIENT" value="0"/>
          </listOfParameters>
        </kineticLaw>
      </reaction>
      <reaction id="rxn00001" name="Pyrophosphate phosphohydrolase" reversible="false">
        <notes>
          <html:p>PEG_ASSOCIATION:  peg.2234 </html:p>
          <html:p>GENE_ASSOCIATION:  BP2533 </html:p>
          <html:p>PROTEIN_CLASS: 3.6.1.1</html:p>
          <html:p>KEGG_RID: R00004</html:p>
        </notes>
        <listOfReactants>
          <speciesReference species="cpd00001_c" stoichiometry="1"/>
          <speciesReference species="cpd00012_c" stoichiometry="1"/>
        </listOfReactants>
        <listOfProducts>
          <speciesReference species="cpd00009_c" stoichiometry="2"/>
          <speciesReference species="cpd00067_c" stoichiometry="2"/>
        </listOfProducts>
        <kineticLaw>
          <math xmlns="http://www.w3.org/1998/Math/MathML">
            <ci> FLUX_VALUE </ci>
          </math>
          <listOfParameters>
            <parameter id="LOWER_BOUND" value="0"/>
            <parameter id="UPPER_BOUND" value="10000"/>
            <parameter id="OBJECTIVE_COEFFICIENT" value="0"/>
          </listOfParameters>
        </kineticLaw>
      </reaction>
      <reaction id="rxn02475" name="2,5-Diamino-6-hydroxy-4-(5-phosphoribosylamino)-pyrimidine" reversible="false">
        <notes>
          <html:p>PEG_ASSOCIATION:  peg.2601 </html:p>
          <html:p>GENE_ASSOCIATION:  BP2948 </html:p>
          <html:p>PROTEIN_CLASS: 3.5.4.26</html:p>
          <html:p>KEGG_RID: R03459</html:p>
        </notes>
        <listOfReactants>
          <speciesReference species="cpd00001_c" stoichiometry="1"/>
          <speciesReference species="cpd00067_c" stoichiometry="1"/>
          <speciesReference species="cpd00957_c" stoichiometry="1"/>
        </listOfReactants>
        <listOfProducts>
          <speciesReference species="cpd00013_c" stoichiometry="1"/>
          <speciesReference species="cpd00931_c" stoichiometry="1"/>
        </listOfProducts>
        <kineticLaw>
          <math xmlns="http://www.w3.org/1998/Math/MathML">
            <ci> FLUX_VALUE </ci>
          </math>
          <listOfParameters>
            <parameter id="LOWER_BOUND" value="0"/>
            <parameter id="UPPER_BOUND" value="10000"/>
            <parameter id="OBJECTIVE_COEFFICIENT" value="0"/>
            <parameter id="FLUX_VALUE" value="0.140764701271492"/>
          </listOfParameters>
        </kineticLaw>
      </reaction>
      <reaction id="rxn02287" name="S-Adenosyl-L-methionineuroporphyrin-III C-methyltransferase" reversible="true">
        <notes>
          <html:p>PEG_ASSOCIATION:  peg.918 </html:p>
          <html:p>GENE_ASSOCIATION:  BP1055 </html:p>
          <html:p>PROTEIN_CLASS: 2.1.1.107</html:p>
          <html:p>KEGG_RID: R03194</html:p>
        </notes>
        <listOfReactants>
          <speciesReference species="cpd00017_c" stoichiometry="2"/>
          <speciesReference species="cpd00774_c" stoichiometry="1"/>
        </listOfReactants>
        <listOfProducts>
          <speciesReference species="cpd00019_c" stoichiometry="2"/>
          <speciesReference species="cpd00067_c" stoichiometry="2"/>
          <speciesReference species="cpd01620_c" stoichiometry="1"/>
        </listOfProducts>
        <kineticLaw>
          <math xmlns="http://www.w3.org/1998/Math/MathML">
            <ci> FLUX_VALUE </ci>
          </math>
          <listOfParameters>
            <parameter id="LOWER_BOUND" value="-10000"/>
            <parameter id="UPPER_BOUND" value="10000"/>
            <parameter id="OBJECTIVE_COEFFICIENT" value="0"/>
            <parameter id="FLUX_VALUE" value="0.0703823506355548"/>
          </listOfParameters>
        </kineticLaw>
      </reaction>
      <reaction id="rxn00420" name="L-O-Phosphoserine phosphohydrolase" reversible="false">
        <notes>
          <html:p>PEG_ASSOCIATION:  ( peg.205 ) or ( peg.752 ) </html:p>
          <html:p>GENE_ASSOCIATION:  ( BP0240 ) or ( BP0863 ) </html:p>
          <html:p>PROTEIN_CLASS: 3.1.3.3</html:p>
          <html:p>KEGG_RID: R00582</html:p>
        </notes>
        <listOfReactants>
          <speciesReference species="cpd00001_c" stoichiometry="1"/>
          <speciesReference species="cpd00738_c" stoichiometry="1"/>
        </listOfReactants>
        <listOfProducts>
          <speciesReference species="cpd00009_c" stoichiometry="1"/>
          <speciesReference species="cpd00054_c" stoichiometry="1"/>
          <speciesReference species="cpd00067_c" stoichiometry="1"/>
        </listOfProducts>
        <kineticLaw>
          <math xmlns="http://www.w3.org/1998/Math/MathML">
            <ci> FLUX_VALUE </ci>
          </math>
          <listOfParameters>
            <parameter id="LOWER_BOUND" value="0"/>
            <parameter id="UPPER_BOUND" value="10000"/>
            <parameter id="OBJECTIVE_COEFFICIENT" value="0"/>
          </listOfParameters>
        </kineticLaw>
      </reaction>
      <reaction id="rxn05336" name="(3R)-3-Hydroxypalmitoyl-[acyl-carrier-protein]NADP+ oxidoreductase" reversible="true">
        <notes>
          <html:p>PEG_ASSOCIATION:  ( peg.2143 ) or ( peg.704 ) </html:p>
          <html:p>GENE_ASSOCIATION:  ( BP2441 ) or ( BP0813 ) </html:p>
          <html:p>PROTEIN_CLASS: 1.1.1.100</html:p>
          <html:p>KEGG_RID: R04543</html:p>
        </notes>
        <listOfReactants>
          <speciesReference species="cpd00006_c" stoichiometry="1"/>
          <speciesReference species="cpd11481_c" stoichiometry="1"/>
        </listOfReactants>
        <listOfProducts>
          <speciesReference species="cpd00005_c" stoichiometry="1"/>
          <speciesReference species="cpd00067_c" stoichiometry="1"/>
          <speciesReference species="cpd11485_c" stoichiometry="1"/>
        </listOfProducts>
        <kineticLaw>
          <math xmlns="http://www.w3.org/1998/Math/MathML">
            <ci> FLUX_VALUE </ci>
          </math>
          <listOfParameters>
            <parameter id="LOWER_BOUND" value="-10000"/>
            <parameter id="UPPER_BOUND" value="10000"/>
            <parameter id="OBJECTIVE_COEFFICIENT" value="0"/>
          </listOfParameters>
        </kineticLaw>
      </reaction>
      <reaction id="rxn05331" name="(3R)-3-Hydroxybutanoyl-[acyl-carrier-protein] hydro-lyase" reversible="true">
        <notes>
          <html:p>PEG_ASSOCIATION:  peg.1250 </html:p>
          <html:p>GENE_ASSOCIATION:  BP1430 </html:p>
          <html:p>PROTEIN_CLASS: 2.3.1.85</html:p>
          <html:p>KEGG_RID: R04965</html:p>
        </notes>
        <listOfReactants>
          <speciesReference species="cpd11480_c" stoichiometry="1"/>
        </listOfReactants>
        <listOfProducts>
          <speciesReference species="cpd00001_c" stoichiometry="1"/>
          <speciesReference species="cpd11469_c" stoichiometry="1"/>
        </listOfProducts>
        <kineticLaw>
          <math xmlns="http://www.w3.org/1998/Math/MathML">
            <ci> FLUX_VALUE </ci>
          </math>
          <listOfParameters>
            <parameter id="LOWER_BOUND" value="-10000"/>
            <parameter id="UPPER_BOUND" value="10000"/>
            <parameter id="OBJECTIVE_COEFFICIENT" value="0"/>
            <parameter id="FLUX_VALUE" value="2.51439650674183"/>
          </listOfParameters>
        </kineticLaw>
      </reaction>
      <reaction id="rxn09155" name="Phospholipase A2 (phosphatidylethanolamine, n-C161) (periplasm)" reversible="true">
        <notes>
          <html:p>PEG_ASSOCIATION:  peg.767 </html:p>
          <html:p>GENE_ASSOCIATION:  BP0878 </html:p>
          <html:p>PROTEIN_CLASS: 3.1.1.4</html:p>
          <html:p>KEGG_RID: R02053</html:p>
          <html:p>blocked: True</html:p>
        </notes>
        <listOfReactants>
          <speciesReference species="cpd00001_c" stoichiometry="1"/>
          <speciesReference species="cpd15532_c" stoichiometry="1"/>
        </listOfReactants>
        <listOfProducts>
          <speciesReference species="cpd00067_c" stoichiometry="1"/>
          <speciesReference species="cpd15237_c" stoichiometry="1"/>
          <speciesReference species="cpd15317_c" stoichiometry="1"/>
        </listOfProducts>
        <kineticLaw>
          <math xmlns="http://www.w3.org/1998/Math/MathML">
            <ci> FLUX_VALUE </ci>
          </math>
          <listOfParameters>
            <parameter id="LOWER_BOUND" value="-10000"/>
            <parameter id="UPPER_BOUND" value="10000"/>
            <parameter id="OBJECTIVE_COEFFICIENT" value="0"/>
          </listOfParameters>
        </kineticLaw>
      </reaction>
      <reaction id="rxn00237" name="ATPnucleoside-diphosphate phosphatransferase" reversible="true">
        <notes>
          <html:p>PEG_ASSOCIATION:  peg.1924 </html:p>
          <html:p>GENE_ASSOCIATION:  BP2202 </html:p>
          <html:p>PROTEIN_CLASS: 2.7.4.6</html:p>
          <html:p>KEGG_RID: R00330</html:p>
        </notes>
        <listOfReactants>
          <speciesReference species="cpd00002_c" stoichiometry="1"/>
          <speciesReference species="cpd00031_c" stoichiometry="1"/>
        </listOfReactants>
        <listOfProducts>
          <speciesReference species="cpd00008_c" stoichiometry="1"/>
          <speciesReference species="cpd00038_c" stoichiometry="1"/>
        </listOfProducts>
        <kineticLaw>
          <math xmlns="http://www.w3.org/1998/Math/MathML">
            <ci> FLUX_VALUE </ci>
          </math>
          <listOfParameters>
            <parameter id="LOWER_BOUND" value="-10000"/>
            <parameter id="UPPER_BOUND" value="10000"/>
            <parameter id="OBJECTIVE_COEFFICIENT" value="0"/>
            <parameter id="FLUX_VALUE" value="18.4685363223489"/>
          </listOfParameters>
        </kineticLaw>
      </reaction>
      <reaction id="rxn10118" name="hydrogenase (ubiquinone-8 2 protons)" reversible="false">
        <notes>
          <html:p>PEG_ASSOCIATION:  ( peg.222 ) or ( peg.2846 ) </html:p>
          <html:p>GENE_ASSOCIATION:  ( BP0259 ) or ( BP3225 ) </html:p>
          <html:p>PROTEIN_CLASS: 1.18.99.1</html:p>
          <html:p>blocked: True</html:p>
        </notes>
        <listOfReactants>
          <speciesReference species="cpd00067_c" stoichiometry="2"/>
          <speciesReference species="cpd11640_c" stoichiometry="1"/>
          <speciesReference species="cpd15560_c" stoichiometry="1"/>
        </listOfReactants>
        <listOfProducts>
          <speciesReference species="cpd00067_e" stoichiometry="2"/>
          <speciesReference species="cpd15561_c" stoichiometry="1"/>
        </listOfProducts>
        <kineticLaw>
          <math xmlns="http://www.w3.org/1998/Math/MathML">
            <ci> FLUX_VALUE </ci>
          </math>
          <listOfParameters>
            <parameter id="LOWER_BOUND" value="0"/>
            <parameter id="UPPER_BOUND" value="10000"/>
            <parameter id="OBJECTIVE_COEFFICIENT" value="0"/>
          </listOfParameters>
        </kineticLaw>
      </reaction>
      <reaction id="rxn05380" name="14-methyl-3-oxo-hexa-decanoyl-ACPNADP+ oxidoreductase" reversible="true">
        <notes>
          <html:p>PEG_ASSOCIATION:  ( peg.2143 ) or ( peg.704 ) </html:p>
          <html:p>GENE_ASSOCIATION: ( BP2441 )</html:p>
          <html:p>PROTEIN_CLASS: 1.1.1.0</html:p>
        </notes>
        <listOfReactants>
          <speciesReference species="cpd00005_c" stoichiometry="1"/>
          <speciesReference species="cpd00067_c" stoichiometry="1"/>
          <speciesReference species="cpd11516_c" stoichiometry="1"/>
        </listOfReactants>
        <listOfProducts>
          <speciesReference species="cpd00006_c" stoichiometry="1"/>
          <speciesReference species="cpd11517_c" stoichiometry="1"/>
        </listOfProducts>
        <kineticLaw>
          <math xmlns="http://www.w3.org/1998/Math/MathML">
            <ci> FLUX_VALUE </ci>
          </math>
          <listOfParameters>
            <parameter id="LOWER_BOUND" value="-10000"/>
            <parameter id="UPPER_BOUND" value="10000"/>
            <parameter id="OBJECTIVE_COEFFICIENT" value="0"/>
            <parameter id="FLUX_VALUE" value="1.47336026392259"/>
          </listOfParameters>
        </kineticLaw>
      </reaction>
      <reaction id="rxn01280" name="(R)-GlycerateNAD+ oxidoreductase" reversible="true">
        <notes>
          <html:p>PEG_ASSOCIATION:  peg.2697 </html:p>
          <html:p>GENE_ASSOCIATION:  BP3053 </html:p>
          <html:p>PROTEIN_CLASS: 1.1.1.60</html:p>
          <html:p>KEGG_RID: R01745</html:p>
        </notes>
        <listOfReactants>
          <speciesReference species="cpd00003_c" stoichiometry="1"/>
          <speciesReference species="cpd00223_c" stoichiometry="1"/>
        </listOfReactants>
        <listOfProducts>
          <speciesReference species="cpd00004_c" stoichiometry="1"/>
          <speciesReference species="cpd00067_c" stoichiometry="1"/>
          <speciesReference species="cpd00843_c" stoichiometry="1"/>
        </listOfProducts>
        <kineticLaw>
          <math xmlns="http://www.w3.org/1998/Math/MathML">
            <ci> FLUX_VALUE </ci>
          </math>
          <listOfParameters>
            <parameter id="LOWER_BOUND" value="-10000"/>
            <parameter id="UPPER_BOUND" value="10000"/>
            <parameter id="OBJECTIVE_COEFFICIENT" value="0"/>
            <parameter id="FLUX_VALUE" value="10000"/>
          </listOfParameters>
        </kineticLaw>
      </reaction>
      <reaction id="rxn00758" name="sn-Glycero-3-phosphocholine glycerophosphohydrolase" reversible="true">
        <notes>
          <html:p>PEG_ASSOCIATION:  peg.1523 </html:p>
          <html:p>GENE_ASSOCIATION:  BP1731 </html:p>
          <html:p>PROTEIN_CLASS: 3.1.4.2</html:p>
          <html:p>KEGG_RID: R01030</html:p>
          <html:p>blocked: True</html:p>
        </notes>
        <listOfReactants>
          <speciesReference species="cpd00001_c" stoichiometry="1"/>
          <speciesReference species="cpd00507_c" stoichiometry="1"/>
        </listOfReactants>
        <listOfProducts>
          <speciesReference species="cpd00080_c" stoichiometry="1"/>
          <speciesReference species="cpd00098_c" stoichiometry="1"/>
        </listOfProducts>
        <kineticLaw>
          <math xmlns="http://www.w3.org/1998/Math/MathML">
            <ci> FLUX_VALUE </ci>
          </math>
          <listOfParameters>
            <parameter id="LOWER_BOUND" value="-10000"/>
            <parameter id="UPPER_BOUND" value="10000"/>
            <parameter id="OBJECTIVE_COEFFICIENT" value="0"/>
          </listOfParameters>
        </kineticLaw>
      </reaction>
      <reaction id="rxn10213" name="stearoyl-1-acylglycerol-3-phosphate O-acyltransferase" reversible="false">
        <notes>
          <html:p>PEG_ASSOCIATION:  peg.277 </html:p>
          <html:p>GENE_ASSOCIATION:  BP0323 </html:p>
          <html:p>PROTEIN_CLASS: 2.3.1.51</html:p>
          <html:p>KEGG_RID: R09381</html:p>
        </notes>
        <listOfReactants>
          <speciesReference species="cpd00327_c" stoichiometry="1"/>
          <speciesReference species="cpd15329_c" stoichiometry="1"/>
        </listOfReactants>
        <listOfProducts>
          <speciesReference species="cpd00010_c" stoichiometry="1"/>
          <speciesReference species="cpd15526_c" stoichiometry="1"/>
        </listOfProducts>
        <kineticLaw>
          <math xmlns="http://www.w3.org/1998/Math/MathML">
            <ci> FLUX_VALUE </ci>
          </math>
          <listOfParameters>
            <parameter id="LOWER_BOUND" value="0"/>
            <parameter id="UPPER_BOUND" value="10000"/>
            <parameter id="OBJECTIVE_COEFFICIENT" value="0"/>
          </listOfParameters>
        </kineticLaw>
      </reaction>
      <reaction id="rxn05146" name="L-Glutamate-ABC transport" reversible="false">
        <notes>
          <html:p>PEG_ASSOCIATION:  ( peg.662  and  peg.663  and  peg.664 ) </html:p>
          <html:p>GENE_ASSOCIATION:  ( BP0765  and  BP0767  and  BP0768 ) </html:p>
        </notes>
        <listOfReactants>
          <speciesReference species="cpd00001_c" stoichiometry="1"/>
          <speciesReference species="cpd00002_c" stoichiometry="1"/>
          <speciesReference species="cpd00023_e" stoichiometry="1"/>
        </listOfReactants>
        <listOfProducts>
          <speciesReference species="cpd00008_c" stoichiometry="1"/>
          <speciesReference species="cpd00009_c" stoichiometry="1"/>
          <speciesReference species="cpd00023_c" stoichiometry="1"/>
          <speciesReference species="cpd00067_c" stoichiometry="1"/>
        </listOfProducts>
        <kineticLaw>
          <math xmlns="http://www.w3.org/1998/Math/MathML">
            <ci> FLUX_VALUE </ci>
          </math>
          <listOfParameters>
            <parameter id="LOWER_BOUND" value="0"/>
            <parameter id="UPPER_BOUND" value="10000"/>
            <parameter id="OBJECTIVE_COEFFICIENT" value="0"/>
            <parameter id="FLUX_VALUE" value="20"/>
          </listOfParameters>
        </kineticLaw>
      </reaction>
      <reaction id="rxn00392" name="ATPriboflavin 5&apos;-phosphotransferase" reversible="true">
        <notes>
          <html:p>PEG_ASSOCIATION:  peg.1543 </html:p>
          <html:p>GENE_ASSOCIATION:  BP1754 </html:p>
          <html:p>PROTEIN_CLASS: 2.7.1.26</html:p>
          <html:p>KEGG_RID: R00549</html:p>
        </notes>
        <listOfReactants>
          <speciesReference species="cpd00002_c" stoichiometry="1"/>
          <speciesReference species="cpd00220_c" stoichiometry="1"/>
        </listOfReactants>
        <listOfProducts>
          <speciesReference species="cpd00008_c" stoichiometry="1"/>
          <speciesReference species="cpd00050_c" stoichiometry="1"/>
        </listOfProducts>
        <kineticLaw>
          <math xmlns="http://www.w3.org/1998/Math/MathML">
            <ci> FLUX_VALUE </ci>
          </math>
          <listOfParameters>
            <parameter id="LOWER_BOUND" value="-10000"/>
            <parameter id="UPPER_BOUND" value="10000"/>
            <parameter id="OBJECTIVE_COEFFICIENT" value="0"/>
            <parameter id="FLUX_VALUE" value="0.0703823506355548"/>
          </listOfParameters>
        </kineticLaw>
      </reaction>
      <reaction id="rxn10222" name="isotetradecanoyl-phosphatidate cytidylyltransferase" reversible="true">
        <notes>
          <html:p>PEG_ASSOCIATION:  peg.1244 </html:p>
          <html:p>GENE_ASSOCIATION:  BP1424 </html:p>
          <html:p>PROTEIN_CLASS: 2.7.7.41</html:p>
          <html:p>KEGG_RID: R01799</html:p>
        </notes>
        <listOfReactants>
          <speciesReference species="cpd00052_c" stoichiometry="1"/>
          <speciesReference species="cpd15679_c" stoichiometry="1"/>
        </listOfReactants>
        <listOfProducts>
          <speciesReference species="cpd00012_c" stoichiometry="1"/>
          <speciesReference species="cpd15685_c" stoichiometry="1"/>
        </listOfProducts>
        <kineticLaw>
          <math xmlns="http://www.w3.org/1998/Math/MathML">
            <ci> FLUX_VALUE </ci>
          </math>
          <listOfParameters>
            <parameter id="LOWER_BOUND" value="-10000"/>
            <parameter id="UPPER_BOUND" value="10000"/>
            <parameter id="OBJECTIVE_COEFFICIENT" value="0"/>
          </listOfParameters>
        </kineticLaw>
      </reaction>
      <reaction id="rxn03108" name="ATP4-amino-2-methyl-5-phosphomethylpyrimidine phosphotransferase" reversible="true">
        <notes>
          <html:p>PEG_ASSOCIATION:  ( peg.271 ) or ( peg.3180 ) </html:p>
          <html:p>GENE_ASSOCIATION: ( BP3598 )</html:p>
          <html:p>PROTEIN_CLASS: 2.7.4.7</html:p>
          <html:p>KEGG_RID: R04509</html:p>
        </notes>
        <listOfReactants>
          <speciesReference species="cpd00002_c" stoichiometry="1"/>
          <speciesReference species="cpd02775_c" stoichiometry="1"/>
        </listOfReactants>
        <listOfProducts>
          <speciesReference species="cpd00008_c" stoichiometry="1"/>
          <speciesReference species="cpd02894_c" stoichiometry="1"/>
        </listOfProducts>
        <kineticLaw>
          <math xmlns="http://www.w3.org/1998/Math/MathML">
            <ci> FLUX_VALUE </ci>
          </math>
          <listOfParameters>
            <parameter id="LOWER_BOUND" value="-10000"/>
            <parameter id="UPPER_BOUND" value="10000"/>
            <parameter id="OBJECTIVE_COEFFICIENT" value="0"/>
            <parameter id="FLUX_VALUE" value="0.0703823506355548"/>
          </listOfParameters>
        </kineticLaw>
      </reaction>
      <reaction id="rxn10010" name="acyl-CoA dehydrogenase (hexanoyl-CoA)" reversible="true">
        <notes>
          <html:p>PEG_ASSOCIATION:  ( peg.2919 ) or ( peg.3484 ) or ( peg.3485 ) or ( peg.3764 ) or ( peg.568 ) </html:p>
          <html:p>GENE_ASSOCIATION:  ( BP3308 ) or ( BP0440 ) or ( BP0444 ) or ( BP3335 ) or ( BP0652 ) </html:p>
          <html:p>PROTEIN_CLASS: 1.3.99.3</html:p>
          <html:p>KEGG_RID: R04751</html:p>
        </notes>
        <listOfReactants>
          <speciesReference species="cpd00003_c" stoichiometry="1"/>
          <speciesReference species="cpd03124_c" stoichiometry="1"/>
        </listOfReactants>
        <listOfProducts>
          <speciesReference species="cpd00004_c" stoichiometry="1"/>
          <speciesReference species="cpd00067_c" stoichiometry="1"/>
          <speciesReference species="cpd03125_c" stoichiometry="1"/>
        </listOfProducts>
        <kineticLaw>
          <math xmlns="http://www.w3.org/1998/Math/MathML">
            <ci> FLUX_VALUE </ci>
          </math>
          <listOfParameters>
            <parameter id="LOWER_BOUND" value="-10000"/>
            <parameter id="UPPER_BOUND" value="10000"/>
            <parameter id="OBJECTIVE_COEFFICIENT" value="0"/>
            <parameter id="FLUX_VALUE" value="-1.97623956527059"/>
          </listOfParameters>
        </kineticLaw>
      </reaction>
      <reaction id="rxn02285" name="UDP-N-acetylmuramateNADP+ oxidoreductase" reversible="false">
        <notes>
          <html:p>PEG_ASSOCIATION:  peg.2211 </html:p>
          <html:p>GENE_ASSOCIATION:  BP2510 </html:p>
          <html:p>PROTEIN_CLASS: 1.1.1.158</html:p>
          <html:p>KEGG_RID: R03192</html:p>
        </notes>
        <listOfReactants>
          <speciesReference species="cpd00005_c" stoichiometry="1"/>
          <speciesReference species="cpd00067_c" stoichiometry="1"/>
          <speciesReference species="cpd02820_c" stoichiometry="1"/>
        </listOfReactants>
        <listOfProducts>
          <speciesReference species="cpd00006_c" stoichiometry="1"/>
          <speciesReference species="cpd00773_c" stoichiometry="1"/>
        </listOfProducts>
        <kineticLaw>
          <math xmlns="http://www.w3.org/1998/Math/MathML">
            <ci> FLUX_VALUE </ci>
          </math>
          <listOfParameters>
            <parameter id="LOWER_BOUND" value="0"/>
            <parameter id="UPPER_BOUND" value="10000"/>
            <parameter id="OBJECTIVE_COEFFICIENT" value="0"/>
            <parameter id="FLUX_VALUE" value="0.503052230956719"/>
          </listOfParameters>
        </kineticLaw>
      </reaction>
      <reaction id="rxn05452" name="14-methyl-hexa-decanoyl-ACP[acyl-carrier-protein] transferase" reversible="true">
        <notes>
          <html:p>PEG_ASSOCIATION:  peg.2144 </html:p>
          <html:p>GENE_ASSOCIATION:  BP2442 </html:p>
          <html:p>PROTEIN_CLASS: 2.3.1.0</html:p>
        </notes>
        <listOfReactants>
          <speciesReference species="cpd00010_c" stoichiometry="1"/>
          <speciesReference species="cpd11519_c" stoichiometry="1"/>
        </listOfReactants>
        <listOfProducts>
          <speciesReference species="cpd11434_c" stoichiometry="1"/>
          <speciesReference species="cpd11493_c" stoichiometry="1"/>
        </listOfProducts>
        <kineticLaw>
          <math xmlns="http://www.w3.org/1998/Math/MathML">
            <ci> FLUX_VALUE </ci>
          </math>
          <listOfParameters>
            <parameter id="LOWER_BOUND" value="-10000"/>
            <parameter id="UPPER_BOUND" value="10000"/>
            <parameter id="OBJECTIVE_COEFFICIENT" value="0"/>
            <parameter id="FLUX_VALUE" value="1.47336026392259"/>
          </listOfParameters>
        </kineticLaw>
      </reaction>
      <reaction id="rxn00707" name="ITPcytidine 5&apos;-phosphotransferase" reversible="true">
        <notes>
          <html:p>PEG_ASSOCIATION:  peg.829 </html:p>
          <html:p>GENE_ASSOCIATION:  BP0949 </html:p>
          <html:p>PROTEIN_CLASS: 2.7.1.48</html:p>
          <html:p>KEGG_RID: R00962</html:p>
          <html:p>blocked: True</html:p>
        </notes>
        <listOfReactants>
          <speciesReference species="cpd00068_c" stoichiometry="1"/>
          <speciesReference species="cpd00367_c" stoichiometry="1"/>
        </listOfReactants>
        <listOfProducts>
          <speciesReference species="cpd00046_c" stoichiometry="1"/>
          <speciesReference species="cpd00090_c" stoichiometry="1"/>
        </listOfProducts>
        <kineticLaw>
          <math xmlns="http://www.w3.org/1998/Math/MathML">
            <ci> FLUX_VALUE </ci>
          </math>
          <listOfParameters>
            <parameter id="LOWER_BOUND" value="-10000"/>
            <parameter id="UPPER_BOUND" value="10000"/>
            <parameter id="OBJECTIVE_COEFFICIENT" value="0"/>
          </listOfParameters>
        </kineticLaw>
      </reaction>
      <reaction id="rxn02270" name="(S)-2-methylbutanoyl-CoAacceptor 2,3-oxidoreductase" reversible="true">
        <notes>
          <html:p>PEG_ASSOCIATION:  peg.1265 </html:p>
          <html:p>GENE_ASSOCIATION:  BP1445 </html:p>
          <html:p>PROTEIN_CLASS: 1.3.99.3</html:p>
          <html:p>KEGG_RID: R03172</html:p>
        </notes>
        <listOfReactants>
          <speciesReference species="cpd00015_c" stoichiometry="1"/>
          <speciesReference species="cpd00760_c" stoichiometry="1"/>
        </listOfReactants>
        <listOfProducts>
          <speciesReference species="cpd00982_c" stoichiometry="1"/>
          <speciesReference species="cpd02125_c" stoichiometry="1"/>
        </listOfProducts>
        <kineticLaw>
          <math xmlns="http://www.w3.org/1998/Math/MathML">
            <ci> FLUX_VALUE </ci>
          </math>
          <listOfParameters>
            <parameter id="LOWER_BOUND" value="-10000"/>
            <parameter id="UPPER_BOUND" value="10000"/>
            <parameter id="OBJECTIVE_COEFFICIENT" value="0"/>
          </listOfParameters>
        </kineticLaw>
      </reaction>
      <reaction id="rxn03893" name="Hydroxybenzoate octaprenyltransferase" reversible="false">
        <notes>
          <html:p>PEG_ASSOCIATION:  peg.3260 </html:p>
          <html:p>GENE_ASSOCIATION:  BP3684 </html:p>
          <html:p>PROTEIN_CLASS: 2.5.1.-</html:p>
          <html:p>KEGG_RID: R05615</html:p>
        </notes>
        <listOfReactants>
          <speciesReference species="cpd00136_c" stoichiometry="1"/>
          <speciesReference species="cpd02557_c" stoichiometry="1"/>
        </listOfReactants>
        <listOfProducts>
          <speciesReference species="cpd00012_c" stoichiometry="1"/>
          <speciesReference species="cpd03443_c" stoichiometry="1"/>
        </listOfProducts>
        <kineticLaw>
          <math xmlns="http://www.w3.org/1998/Math/MathML">
            <ci> FLUX_VALUE </ci>
          </math>
          <listOfParameters>
            <parameter id="LOWER_BOUND" value="0"/>
            <parameter id="UPPER_BOUND" value="10000"/>
            <parameter id="OBJECTIVE_COEFFICIENT" value="0"/>
            <parameter id="FLUX_VALUE" value="0.0703823506357458"/>
          </listOfParameters>
        </kineticLaw>
      </reaction>
      <reaction id="rxn02359" name="trans-4-Hydroxy-L-prolineNAD+ oxidoreductase" reversible="true">
        <notes>
          <html:p>PEG_ASSOCIATION:  peg.2426 </html:p>
          <html:p>GENE_ASSOCIATION:  BP2749 </html:p>
          <html:p>PROTEIN_CLASS: 1.5.1.12</html:p>
          <html:p>KEGG_RID: R03295</html:p>
          <html:p>blocked: True</html:p>
        </notes>
        <listOfReactants>
          <speciesReference species="cpd00015_c" stoichiometry="1"/>
          <speciesReference species="cpd00851_c" stoichiometry="1"/>
        </listOfReactants>
        <listOfProducts>
          <speciesReference species="cpd00982_c" stoichiometry="1"/>
          <speciesReference species="cpd02625_c" stoichiometry="1"/>
        </listOfProducts>
        <kineticLaw>
          <math xmlns="http://www.w3.org/1998/Math/MathML">
            <ci> FLUX_VALUE </ci>
          </math>
          <listOfParameters>
            <parameter id="LOWER_BOUND" value="-10000"/>
            <parameter id="UPPER_BOUND" value="10000"/>
            <parameter id="OBJECTIVE_COEFFICIENT" value="0"/>
          </listOfParameters>
        </kineticLaw>
      </reaction>
      <reaction id="rxn05538" name="Dipeptide transport via ABC system (gly-pro-L)" reversible="false">
        <notes>
          <html:p>PEG_ASSOCIATION:  ( peg.2006  and  peg.2007 ) </html:p>
          <html:p>GENE_ASSOCIATION:  ( BP2294  and  BP2295 ) </html:p>
          <html:p>PROTEIN_CLASS: TC-3.A.1.5</html:p>
        </notes>
        <listOfReactants>
          <speciesReference species="cpd00001_c" stoichiometry="1"/>
          <speciesReference species="cpd00002_c" stoichiometry="1"/>
          <speciesReference species="cpd11588_e" stoichiometry="1"/>
        </listOfReactants>
        <listOfProducts>
          <speciesReference species="cpd00008_c" stoichiometry="1"/>
          <speciesReference species="cpd00009_c" stoichiometry="1"/>
          <speciesReference species="cpd00067_c" stoichiometry="1"/>
          <speciesReference species="cpd11588_c" stoichiometry="1"/>
        </listOfProducts>
        <kineticLaw>
          <math xmlns="http://www.w3.org/1998/Math/MathML">
            <ci> FLUX_VALUE </ci>
          </math>
          <listOfParameters>
            <parameter id="LOWER_BOUND" value="0"/>
            <parameter id="UPPER_BOUND" value="10000"/>
            <parameter id="OBJECTIVE_COEFFICIENT" value="0"/>
          </listOfParameters>
        </kineticLaw>
      </reaction>
      <reaction id="rxn05528" name="Copper export via ATPase" reversible="false">
        <notes>
          <html:p>PEG_ASSOCIATION:  ( peg.1891 ) or ( peg.2403 ) or ( peg.2521 ) </html:p>
          <html:p>GENE_ASSOCIATION:  ( BP2167 ) or ( BP2722 ) or ( BP2860 ) </html:p>
          <html:p>PROTEIN_CLASS: TC-3.A.3</html:p>
        </notes>
        <listOfReactants>
          <speciesReference species="cpd00001_c" stoichiometry="1"/>
          <speciesReference species="cpd00002_c" stoichiometry="1"/>
          <speciesReference species="cpd00058_c" stoichiometry="1"/>
        </listOfReactants>
        <listOfProducts>
          <speciesReference species="cpd00008_c" stoichiometry="1"/>
          <speciesReference species="cpd00009_c" stoichiometry="1"/>
          <speciesReference species="cpd00058_e" stoichiometry="1"/>
          <speciesReference species="cpd00067_c" stoichiometry="1"/>
        </listOfProducts>
        <kineticLaw>
          <math xmlns="http://www.w3.org/1998/Math/MathML">
            <ci> FLUX_VALUE </ci>
          </math>
          <listOfParameters>
            <parameter id="LOWER_BOUND" value="0"/>
            <parameter id="UPPER_BOUND" value="10000"/>
            <parameter id="OBJECTIVE_COEFFICIENT" value="0"/>
          </listOfParameters>
        </kineticLaw>
      </reaction>
      <reaction id="rxn00747" name="D-Glyceraldehyde-3-phosphate ketol-isomerase" reversible="true">
        <notes>
          <html:p>PEG_ASSOCIATION:  peg.695 </html:p>
          <html:p>GENE_ASSOCIATION:  BP0801 </html:p>
          <html:p>PROTEIN_CLASS: 5.3.1.1</html:p>
          <html:p>KEGG_RID: R01015</html:p>
        </notes>
        <listOfReactants>
          <speciesReference species="cpd00102_c" stoichiometry="1"/>
        </listOfReactants>
        <listOfProducts>
          <speciesReference species="cpd00095_c" stoichiometry="1"/>
        </listOfProducts>
        <kineticLaw>
          <math xmlns="http://www.w3.org/1998/Math/MathML">
            <ci> FLUX_VALUE </ci>
          </math>
          <listOfParameters>
            <parameter id="LOWER_BOUND" value="-10000"/>
            <parameter id="UPPER_BOUND" value="10000"/>
            <parameter id="OBJECTIVE_COEFFICIENT" value="0"/>
            <parameter id="FLUX_VALUE" value="20.756798544453"/>
          </listOfParameters>
        </kineticLaw>
      </reaction>
      <reaction id="rxn09136" name="Phospholipase A1 (phosphatidylethanolamine, n-C181) (periplasm)" reversible="true">
        <notes>
          <html:p>PEG_ASSOCIATION:  peg.767 </html:p>
          <html:p>GENE_ASSOCIATION:  BP0878 </html:p>
          <html:p>PROTEIN_CLASS: 3.1.1.32</html:p>
          <html:p>KEGG_RID: R02054</html:p>
          <html:p>blocked: True</html:p>
        </notes>
        <listOfReactants>
          <speciesReference species="cpd00001_c" stoichiometry="1"/>
          <speciesReference species="cpd15534_c" stoichiometry="1"/>
        </listOfReactants>
        <listOfProducts>
          <speciesReference species="cpd00067_c" stoichiometry="1"/>
          <speciesReference species="cpd15269_c" stoichiometry="1"/>
          <speciesReference species="cpd15342_c" stoichiometry="1"/>
        </listOfProducts>
        <kineticLaw>
          <math xmlns="http://www.w3.org/1998/Math/MathML">
            <ci> FLUX_VALUE </ci>
          </math>
          <listOfParameters>
            <parameter id="LOWER_BOUND" value="-10000"/>
            <parameter id="UPPER_BOUND" value="10000"/>
            <parameter id="OBJECTIVE_COEFFICIENT" value="0"/>
          </listOfParameters>
        </kineticLaw>
      </reaction>
      <reaction id="rxn01872" name="succinyl-CoAenzyme N6-(dihydrolipoyl)lysine S-succinyltransferase" reversible="true">
        <notes>
          <html:p>PEG_ASSOCIATION:  peg.982 </html:p>
          <html:p>GENE_ASSOCIATION:  BP1125 </html:p>
          <html:p>PROTEIN_CLASS: 2.3.1.61</html:p>
          <html:p>KEGG_RID: R02570</html:p>
        </notes>
        <listOfReactants>
          <speciesReference species="cpd00078_c" stoichiometry="1"/>
          <speciesReference species="cpd00449_c" stoichiometry="1"/>
        </listOfReactants>
        <listOfProducts>
          <speciesReference species="cpd00010_c" stoichiometry="1"/>
          <speciesReference species="cpd00860_c" stoichiometry="1"/>
        </listOfProducts>
        <kineticLaw>
          <math xmlns="http://www.w3.org/1998/Math/MathML">
            <ci> FLUX_VALUE </ci>
          </math>
          <listOfParameters>
            <parameter id="LOWER_BOUND" value="-10000"/>
            <parameter id="UPPER_BOUND" value="10000"/>
            <parameter id="OBJECTIVE_COEFFICIENT" value="0"/>
            <parameter id="FLUX_VALUE" value="-56.727825014359"/>
          </listOfParameters>
        </kineticLaw>
      </reaction>
      <reaction id="rxn05465" name="malonyl-ACP[acyl-carrier-protein] transferase" reversible="true">
        <notes>
          <html:p>PEG_ASSOCIATION:  peg.2144 </html:p>
          <html:p>GENE_ASSOCIATION:  BP2442 </html:p>
          <html:p>PROTEIN_CLASS: 2.3.1.0</html:p>
          <html:p>KEGG_RID: R01626</html:p>
        </notes>
        <listOfReactants>
          <speciesReference species="cpd00070_c" stoichiometry="1"/>
          <speciesReference species="cpd11493_c" stoichiometry="1"/>
        </listOfReactants>
        <listOfProducts>
          <speciesReference species="cpd00010_c" stoichiometry="1"/>
          <speciesReference species="cpd11492_c" stoichiometry="1"/>
        </listOfProducts>
        <kineticLaw>
          <math xmlns="http://www.w3.org/1998/Math/MathML">
            <ci> FLUX_VALUE </ci>
          </math>
          <listOfParameters>
            <parameter id="LOWER_BOUND" value="-10000"/>
            <parameter id="UPPER_BOUND" value="10000"/>
            <parameter id="OBJECTIVE_COEFFICIENT" value="0"/>
            <parameter id="FLUX_VALUE" value="33.7371831700948"/>
          </listOfParameters>
        </kineticLaw>
      </reaction>
      <reaction id="rxn09135" name="Phospholipase A1 (phosphatidylethanolamine, n-C180) (periplasm)" reversible="true">
        <notes>
          <html:p>PEG_ASSOCIATION:  peg.767 </html:p>
          <html:p>GENE_ASSOCIATION:  BP0878 </html:p>
          <html:p>PROTEIN_CLASS: 3.1.1.32</html:p>
          <html:p>KEGG_RID: R02054</html:p>
        </notes>
        <listOfReactants>
          <speciesReference species="cpd00001_c" stoichiometry="1"/>
          <speciesReference species="cpd15533_c" stoichiometry="1"/>
        </listOfReactants>
        <listOfProducts>
          <speciesReference species="cpd00067_c" stoichiometry="1"/>
          <speciesReference species="cpd01080_c" stoichiometry="1"/>
          <speciesReference species="cpd15341_c" stoichiometry="1"/>
        </listOfProducts>
        <kineticLaw>
          <math xmlns="http://www.w3.org/1998/Math/MathML">
            <ci> FLUX_VALUE </ci>
          </math>
          <listOfParameters>
            <parameter id="LOWER_BOUND" value="-10000"/>
            <parameter id="UPPER_BOUND" value="10000"/>
            <parameter id="OBJECTIVE_COEFFICIENT" value="0"/>
            <parameter id="FLUX_VALUE" value="10000"/>
          </listOfParameters>
        </kineticLaw>
      </reaction>
      <reaction id="rxn01790" name="(R)-PantoateNADP+ 2-oxidoreductase" reversible="true">
        <notes>
          <html:p>PEG_ASSOCIATION:  ( peg.1188 ) or ( peg.685 ) </html:p>
          <html:p>GENE_ASSOCIATION:  ( BP1360 ) or ( BP0791 ) </html:p>
          <html:p>PROTEIN_CLASS: 1.1.1.169</html:p>
          <html:p>KEGG_RID: R02472</html:p>
        </notes>
        <listOfReactants>
          <speciesReference species="cpd00006_c" stoichiometry="1"/>
          <speciesReference species="cpd00408_c" stoichiometry="1"/>
        </listOfReactants>
        <listOfProducts>
          <speciesReference species="cpd00005_c" stoichiometry="1"/>
          <speciesReference species="cpd00067_c" stoichiometry="1"/>
          <speciesReference species="cpd00712_c" stoichiometry="1"/>
        </listOfProducts>
        <kineticLaw>
          <math xmlns="http://www.w3.org/1998/Math/MathML">
            <ci> FLUX_VALUE </ci>
          </math>
          <listOfParameters>
            <parameter id="LOWER_BOUND" value="-10000"/>
            <parameter id="UPPER_BOUND" value="10000"/>
            <parameter id="OBJECTIVE_COEFFICIENT" value="0"/>
            <parameter id="FLUX_VALUE" value="-0.14076470127111"/>
          </listOfParameters>
        </kineticLaw>
      </reaction>
      <reaction id="rxn01925" name="2-methylpropanoyl-CoAenzyme N6-(dihydrolipoyl)lysine" reversible="true">
        <notes>
          <html:p>PEG_ASSOCIATION:  peg.3498 </html:p>
          <html:p>GENE_ASSOCIATION:  BP0626 </html:p>
          <html:p>PROTEIN_CLASS: 2.3.1.168</html:p>
          <html:p>KEGG_RID: R02662</html:p>
        </notes>
        <listOfReactants>
          <speciesReference species="cpd00449_c" stoichiometry="1"/>
          <speciesReference species="cpd00481_c" stoichiometry="1"/>
        </listOfReactants>
        <listOfProducts>
          <speciesReference species="cpd00010_c" stoichiometry="1"/>
          <speciesReference species="cpd02700_c" stoichiometry="1"/>
        </listOfProducts>
        <kineticLaw>
          <math xmlns="http://www.w3.org/1998/Math/MathML">
            <ci> FLUX_VALUE </ci>
          </math>
          <listOfParameters>
            <parameter id="LOWER_BOUND" value="-10000"/>
            <parameter id="UPPER_BOUND" value="10000"/>
            <parameter id="OBJECTIVE_COEFFICIENT" value="0"/>
          </listOfParameters>
        </kineticLaw>
      </reaction>
      <reaction id="rxn05183" name="D-Methionine-ABC transport" reversible="false">
        <notes>
          <html:p>PEG_ASSOCIATION:  ( peg.3030  and  peg.2488  and  peg.335  and  peg.1137  and  peg.2489 ) </html:p>
          <html:p>GENE_ASSOCIATION:  ( BP3434  and  BP2817  and  BP0385  and  BP1292  and  BP2818 ) </html:p>
          <html:p>blocked: True</html:p>
        </notes>
        <listOfReactants>
          <speciesReference species="cpd00001_c" stoichiometry="1"/>
          <speciesReference species="cpd00002_c" stoichiometry="1"/>
          <speciesReference species="cpd00637_e" stoichiometry="1"/>
        </listOfReactants>
        <listOfProducts>
          <speciesReference species="cpd00008_c" stoichiometry="1"/>
          <speciesReference species="cpd00009_c" stoichiometry="1"/>
          <speciesReference species="cpd00067_c" stoichiometry="1"/>
          <speciesReference species="cpd00637_c" stoichiometry="1"/>
        </listOfProducts>
        <kineticLaw>
          <math xmlns="http://www.w3.org/1998/Math/MathML">
            <ci> FLUX_VALUE </ci>
          </math>
          <listOfParameters>
            <parameter id="LOWER_BOUND" value="0"/>
            <parameter id="UPPER_BOUND" value="10000"/>
            <parameter id="OBJECTIVE_COEFFICIENT" value="0"/>
          </listOfParameters>
        </kineticLaw>
      </reaction>
      <reaction id="rxn05373" name="10-methyl-3-hydroxy-dodecanoyl-ACP hydro-lyase" reversible="true">
        <notes>
          <html:p>PEG_ASSOCIATION:  peg.1250 </html:p>
          <html:p>GENE_ASSOCIATION:  BP1430 </html:p>
          <html:p>PROTEIN_CLASS: 4.2.1.0</html:p>
        </notes>
        <listOfReactants>
          <speciesReference species="cpd11509_c" stoichiometry="1"/>
        </listOfReactants>
        <listOfProducts>
          <speciesReference species="cpd00001_c" stoichiometry="1"/>
          <speciesReference species="cpd11510_c" stoichiometry="1"/>
        </listOfProducts>
        <kineticLaw>
          <math xmlns="http://www.w3.org/1998/Math/MathML">
            <ci> FLUX_VALUE </ci>
          </math>
          <listOfParameters>
            <parameter id="LOWER_BOUND" value="-10000"/>
            <parameter id="UPPER_BOUND" value="10000"/>
            <parameter id="OBJECTIVE_COEFFICIENT" value="0"/>
            <parameter id="FLUX_VALUE" value="1.47336026392259"/>
          </listOfParameters>
        </kineticLaw>
      </reaction>
      <reaction id="rxn05433" name="4-methyl-trans-hex-2-enoyl-ACPNAD+ oxidoreductase (A-specific)" reversible="false">
        <notes>
          <html:p>PEG_ASSOCIATION:  peg.2837 </html:p>
          <html:p>GENE_ASSOCIATION:  BP3215 </html:p>
          <html:p>PROTEIN_CLASS: 1.3.1.0</html:p>
        </notes>
        <listOfReactants>
          <speciesReference species="cpd00004_c" stoichiometry="1"/>
          <speciesReference species="cpd00067_c" stoichiometry="1"/>
          <speciesReference species="cpd11498_c" stoichiometry="1"/>
        </listOfReactants>
        <listOfProducts>
          <speciesReference species="cpd00003_c" stoichiometry="1"/>
          <speciesReference species="cpd11499_c" stoichiometry="1"/>
        </listOfProducts>
        <kineticLaw>
          <math xmlns="http://www.w3.org/1998/Math/MathML">
            <ci> FLUX_VALUE </ci>
          </math>
          <listOfParameters>
            <parameter id="LOWER_BOUND" value="0"/>
            <parameter id="UPPER_BOUND" value="10000"/>
            <parameter id="OBJECTIVE_COEFFICIENT" value="0"/>
            <parameter id="FLUX_VALUE" value="1.47336026392274"/>
          </listOfParameters>
        </kineticLaw>
      </reaction>
      <reaction id="rxn10012" name="acyl-CoA dehydrogenase (decanoyl-CoA)" reversible="true">
        <notes>
          <html:p>PEG_ASSOCIATION:  ( peg.2919 ) or ( peg.3484 ) or ( peg.3485 ) or ( peg.3764 ) or ( peg.568 ) </html:p>
          <html:p>GENE_ASSOCIATION:  ( BP3308 ) or ( BP0440 ) or ( BP0444 ) or ( BP3335 ) or ( BP0652 ) </html:p>
          <html:p>PROTEIN_CLASS: 1.3.99.3</html:p>
          <html:p>KEGG_RID: R04754</html:p>
        </notes>
        <listOfReactants>
          <speciesReference species="cpd00003_c" stoichiometry="1"/>
          <speciesReference species="cpd03128_c" stoichiometry="1"/>
        </listOfReactants>
        <listOfProducts>
          <speciesReference species="cpd00004_c" stoichiometry="1"/>
          <speciesReference species="cpd00067_c" stoichiometry="1"/>
          <speciesReference species="cpd03129_c" stoichiometry="1"/>
        </listOfProducts>
        <kineticLaw>
          <math xmlns="http://www.w3.org/1998/Math/MathML">
            <ci> FLUX_VALUE </ci>
          </math>
          <listOfParameters>
            <parameter id="LOWER_BOUND" value="-10000"/>
            <parameter id="UPPER_BOUND" value="10000"/>
            <parameter id="OBJECTIVE_COEFFICIENT" value="0"/>
            <parameter id="FLUX_VALUE" value="-1.97623956527059"/>
          </listOfParameters>
        </kineticLaw>
      </reaction>
      <reaction id="rxn10267" name="isotetradecanoyl-Phosphatidylglycerophosphate phosphohydrolase" reversible="false">
        <notes>
          <html:p>PEG_ASSOCIATION:  peg.3077 </html:p>
          <html:p>GENE_ASSOCIATION:  BP3488 </html:p>
          <html:p>PROTEIN_CLASS: 3.1.3.27</html:p>
          <html:p>KEGG_RID: R02029</html:p>
        </notes>
        <listOfReactants>
          <speciesReference species="cpd00001_c" stoichiometry="1"/>
          <speciesReference species="cpd15718_c" stoichiometry="1"/>
        </listOfReactants>
        <listOfProducts>
          <speciesReference species="cpd00009_c" stoichiometry="1"/>
          <speciesReference species="cpd00067_c" stoichiometry="1"/>
          <speciesReference species="cpd15724_c" stoichiometry="1"/>
        </listOfProducts>
        <kineticLaw>
          <math xmlns="http://www.w3.org/1998/Math/MathML">
            <ci> FLUX_VALUE </ci>
          </math>
          <listOfParameters>
            <parameter id="LOWER_BOUND" value="0"/>
            <parameter id="UPPER_BOUND" value="10000"/>
            <parameter id="OBJECTIVE_COEFFICIENT" value="0"/>
          </listOfParameters>
        </kineticLaw>
      </reaction>
      <reaction id="rxn09148" name="Phospholipase A2 (phosphatidate, n-C161) (periplasm)" reversible="true">
        <notes>
          <html:p>PEG_ASSOCIATION:  peg.767 </html:p>
          <html:p>GENE_ASSOCIATION:  BP0878 </html:p>
          <html:p>PROTEIN_CLASS: 3.1.1.4</html:p>
        </notes>
        <listOfReactants>
          <speciesReference species="cpd00001_c" stoichiometry="1"/>
          <speciesReference species="cpd15525_c" stoichiometry="1"/>
        </listOfReactants>
        <listOfProducts>
          <speciesReference species="cpd00067_c" stoichiometry="1"/>
          <speciesReference species="cpd15237_c" stoichiometry="1"/>
          <speciesReference species="cpd15326_c" stoichiometry="1"/>
        </listOfProducts>
        <kineticLaw>
          <math xmlns="http://www.w3.org/1998/Math/MathML">
            <ci> FLUX_VALUE </ci>
          </math>
          <listOfParameters>
            <parameter id="LOWER_BOUND" value="-10000"/>
            <parameter id="UPPER_BOUND" value="10000"/>
            <parameter id="OBJECTIVE_COEFFICIENT" value="0"/>
          </listOfParameters>
        </kineticLaw>
      </reaction>
      <reaction id="rxn12500" name="tricarballylate dehydrogenase" reversible="false">
        <notes>
          <html:p>PEG_ASSOCIATION:  ( peg.801  and  peg.802 ) </html:p>
          <html:p>GENE_ASSOCIATION:  ( BP0920  and  BP0921 ) </html:p>
          <html:p>blocked: True</html:p>
        </notes>
        <listOfReactants>
          <speciesReference species="cpd15560_c" stoichiometry="1"/>
          <speciesReference species="cpd16654_c" stoichiometry="1"/>
        </listOfReactants>
        <listOfProducts>
          <speciesReference species="cpd00331_c" stoichiometry="1"/>
          <speciesReference species="cpd15561_c" stoichiometry="1"/>
        </listOfProducts>
        <kineticLaw>
          <math xmlns="http://www.w3.org/1998/Math/MathML">
            <ci> FLUX_VALUE </ci>
          </math>
          <listOfParameters>
            <parameter id="LOWER_BOUND" value="-10000"/>
            <parameter id="UPPER_BOUND" value="10000"/>
            <parameter id="OBJECTIVE_COEFFICIENT" value="0"/>
          </listOfParameters>
        </kineticLaw>
      </reaction>
      <reaction id="rxn03182" name="3-deoxy-D-manno-octulosonic acid transferase" reversible="true">
        <notes>
          <html:p>PEG_ASSOCIATION:  peg.77 </html:p>
          <html:p>GENE_ASSOCIATION:  BP0095 </html:p>
          <html:p>PROTEIN_CLASS: 2.-.-.-</html:p>
          <html:p>KEGG_RID: R04658</html:p>
        </notes>
        <listOfReactants>
          <speciesReference species="cpd02546_c" stoichiometry="1"/>
          <speciesReference species="cpd02993_c" stoichiometry="1"/>
        </listOfReactants>
        <listOfProducts>
          <speciesReference species="cpd00046_c" stoichiometry="1"/>
          <speciesReference species="cpd03585_c" stoichiometry="1"/>
        </listOfProducts>
        <kineticLaw>
          <math xmlns="http://www.w3.org/1998/Math/MathML">
            <ci> FLUX_VALUE </ci>
          </math>
          <listOfParameters>
            <parameter id="LOWER_BOUND" value="-10000"/>
            <parameter id="UPPER_BOUND" value="10000"/>
            <parameter id="OBJECTIVE_COEFFICIENT" value="0"/>
            <parameter id="FLUX_VALUE" value="0.502879301348003"/>
          </listOfParameters>
        </kineticLaw>
      </reaction>
      <reaction id="rxn00288" name="Succinate(acceptor) oxidoreductase" reversible="true">
        <notes>
          <html:p>PEG_ASSOCIATION:  ( peg.2070  and  peg.2071  and  peg.2072  and  peg.2073 ) or ( peg.2336 ) </html:p>
          <html:p>GENE_ASSOCIATION:  ( BP2360  and  BP2361  and  BP2362  and  BP2363 ) or ( BP2648 ) </html:p>
          <html:p>PROTEIN_CLASS: 1.3.99.1</html:p>
          <html:p>KEGG_RID: R00408</html:p>
        </notes>
        <listOfReactants>
          <speciesReference species="cpd00015_c" stoichiometry="1"/>
          <speciesReference species="cpd00036_c" stoichiometry="1"/>
        </listOfReactants>
        <listOfProducts>
          <speciesReference species="cpd00106_c" stoichiometry="1"/>
          <speciesReference species="cpd00982_c" stoichiometry="1"/>
        </listOfProducts>
        <kineticLaw>
          <math xmlns="http://www.w3.org/1998/Math/MathML">
            <ci> FLUX_VALUE </ci>
          </math>
          <listOfParameters>
            <parameter id="LOWER_BOUND" value="-10000"/>
            <parameter id="UPPER_BOUND" value="10000"/>
            <parameter id="OBJECTIVE_COEFFICIENT" value="0"/>
            <parameter id="FLUX_VALUE" value="120.414356012212"/>
          </listOfParameters>
        </kineticLaw>
      </reaction>
      <reaction id="rxn07433" name="rxn07433" reversible="true">
        <notes>
          <html:p>PEG_ASSOCIATION:  ( peg.547  and  peg.548 ) </html:p>
          <html:p>GENE_ASSOCIATION:  ( BP0628  and  BP0629 ) </html:p>
          <html:p>PROTEIN_CLASS: 1.2.4.4</html:p>
          <html:p>KEGG_RID: R07602</html:p>
        </notes>
        <listOfReactants>
          <speciesReference species="cpd00213_c" stoichiometry="1"/>
          <speciesReference species="cpd14698_c" stoichiometry="1"/>
        </listOfReactants>
        <listOfProducts>
          <speciesReference species="cpd00056_c" stoichiometry="1"/>
          <speciesReference species="cpd14699_c" stoichiometry="1"/>
        </listOfProducts>
        <kineticLaw>
          <math xmlns="http://www.w3.org/1998/Math/MathML">
            <ci> FLUX_VALUE </ci>
          </math>
          <listOfParameters>
            <parameter id="LOWER_BOUND" value="-10000"/>
            <parameter id="UPPER_BOUND" value="10000"/>
            <parameter id="OBJECTIVE_COEFFICIENT" value="0"/>
            <parameter id="FLUX_VALUE" value="22.4587122381145"/>
          </listOfParameters>
        </kineticLaw>
      </reaction>
      <reaction id="rxn03958" name="1-Deoxy-D-xylulose-5-phosphate isomeroreductase" reversible="true">
        <notes>
          <html:p>PEG_ASSOCIATION:  peg.1245 </html:p>
          <html:p>GENE_ASSOCIATION:  BP1425 </html:p>
          <html:p>PROTEIN_CLASS: 1.1.1.267</html:p>
          <html:p>KEGG_RID: R05688</html:p>
        </notes>
        <listOfReactants>
          <speciesReference species="cpd00006_c" stoichiometry="1"/>
          <speciesReference species="cpd08286_c" stoichiometry="1"/>
        </listOfReactants>
        <listOfProducts>
          <speciesReference species="cpd00005_c" stoichiometry="1"/>
          <speciesReference species="cpd00067_c" stoichiometry="1"/>
          <speciesReference species="cpd08289_c" stoichiometry="1"/>
        </listOfProducts>
        <kineticLaw>
          <math xmlns="http://www.w3.org/1998/Math/MathML">
            <ci> FLUX_VALUE </ci>
          </math>
          <listOfParameters>
            <parameter id="LOWER_BOUND" value="-10000"/>
            <parameter id="UPPER_BOUND" value="10000"/>
            <parameter id="OBJECTIVE_COEFFICIENT" value="0"/>
            <parameter id="FLUX_VALUE" value="-6.09663334560901"/>
          </listOfParameters>
        </kineticLaw>
      </reaction>
      <reaction id="rxn02175" name="ATPpantetheine-4&apos;-phosphate adenylyltransferase" reversible="true">
        <notes>
          <html:p>PEG_ASSOCIATION:  peg.3064 </html:p>
          <html:p>GENE_ASSOCIATION:  BP3471 </html:p>
          <html:p>PROTEIN_CLASS: 2.7.7.3</html:p>
          <html:p>KEGG_RID: R03035</html:p>
        </notes>
        <listOfReactants>
          <speciesReference species="cpd00002_c" stoichiometry="1"/>
          <speciesReference species="cpd00834_c" stoichiometry="1"/>
        </listOfReactants>
        <listOfProducts>
          <speciesReference species="cpd00012_c" stoichiometry="1"/>
          <speciesReference species="cpd00655_c" stoichiometry="1"/>
        </listOfProducts>
        <kineticLaw>
          <math xmlns="http://www.w3.org/1998/Math/MathML">
            <ci> FLUX_VALUE </ci>
          </math>
          <listOfParameters>
            <parameter id="LOWER_BOUND" value="-10000"/>
            <parameter id="UPPER_BOUND" value="10000"/>
            <parameter id="OBJECTIVE_COEFFICIENT" value="0"/>
            <parameter id="FLUX_VALUE" value="0.14076470127111"/>
          </listOfParameters>
        </kineticLaw>
      </reaction>
      <reaction id="rxn02339" name="4-Hydroxy-L-glutamate2-oxoglutarate aminotransferase" reversible="true">
        <notes>
          <html:p>PEG_ASSOCIATION:  ( peg.2458 ) or ( peg.3435 ) or ( peg.486 ) </html:p>
          <html:p>GENE_ASSOCIATION:  ( BP2785 ) or ( BP3870 ) or ( BP0559 ) </html:p>
          <html:p>PROTEIN_CLASS: 2.6.1.23</html:p>
          <html:p>KEGG_RID: R03266</html:p>
          <html:p>blocked: True</html:p>
        </notes>
        <listOfReactants>
          <speciesReference species="cpd00024_c" stoichiometry="1"/>
          <speciesReference species="cpd01974_c" stoichiometry="1"/>
        </listOfReactants>
        <listOfProducts>
          <speciesReference species="cpd00023_c" stoichiometry="1"/>
          <speciesReference species="cpd00830_c" stoichiometry="1"/>
        </listOfProducts>
        <kineticLaw>
          <math xmlns="http://www.w3.org/1998/Math/MathML">
            <ci> FLUX_VALUE </ci>
          </math>
          <listOfParameters>
            <parameter id="LOWER_BOUND" value="-10000"/>
            <parameter id="UPPER_BOUND" value="10000"/>
            <parameter id="OBJECTIVE_COEFFICIENT" value="0"/>
          </listOfParameters>
        </kineticLaw>
      </reaction>
      <reaction id="rxn05545" name="Dipeptide transport via ABC system (ala-thr)" reversible="false">
        <notes>
          <html:p>PEG_ASSOCIATION:  ( peg.2006  and  peg.2007 ) </html:p>
          <html:p>GENE_ASSOCIATION:  ( BP2294  and  BP2295 ) </html:p>
          <html:p>PROTEIN_CLASS: TC-3.A.1.5</html:p>
        </notes>
        <listOfReactants>
          <speciesReference species="cpd00001_c" stoichiometry="1"/>
          <speciesReference species="cpd00002_c" stoichiometry="1"/>
          <speciesReference species="cpd11582_e" stoichiometry="1"/>
        </listOfReactants>
        <listOfProducts>
          <speciesReference species="cpd00008_c" stoichiometry="1"/>
          <speciesReference species="cpd00009_c" stoichiometry="1"/>
          <speciesReference species="cpd00067_c" stoichiometry="1"/>
          <speciesReference species="cpd11582_c" stoichiometry="1"/>
        </listOfProducts>
        <kineticLaw>
          <math xmlns="http://www.w3.org/1998/Math/MathML">
            <ci> FLUX_VALUE </ci>
          </math>
          <listOfParameters>
            <parameter id="LOWER_BOUND" value="0"/>
            <parameter id="UPPER_BOUND" value="10000"/>
            <parameter id="OBJECTIVE_COEFFICIENT" value="0"/>
          </listOfParameters>
        </kineticLaw>
      </reaction>
      <reaction id="rxn10254" name="anteisoheptadecanoyl-Diacylglycerol kinase" reversible="true">
        <notes>
          <html:p>PEG_ASSOCIATION:  peg.3081 </html:p>
          <html:p>GENE_ASSOCIATION:  BP3492 </html:p>
          <html:p>PROTEIN_CLASS: 2.7.1.107</html:p>
          <html:p>KEGG_RID: R02240</html:p>
          <html:p>blocked: True</html:p>
        </notes>
        <listOfReactants>
          <speciesReference species="cpd00002_c" stoichiometry="1"/>
          <speciesReference species="cpd15702_c" stoichiometry="1"/>
        </listOfReactants>
        <listOfProducts>
          <speciesReference species="cpd00008_c" stoichiometry="1"/>
          <speciesReference species="cpd15678_c" stoichiometry="1"/>
        </listOfProducts>
        <kineticLaw>
          <math xmlns="http://www.w3.org/1998/Math/MathML">
            <ci> FLUX_VALUE </ci>
          </math>
          <listOfParameters>
            <parameter id="LOWER_BOUND" value="-10000"/>
            <parameter id="UPPER_BOUND" value="10000"/>
            <parameter id="OBJECTIVE_COEFFICIENT" value="0"/>
          </listOfParameters>
        </kineticLaw>
      </reaction>
      <reaction id="rxn00178" name="Acetyl-CoAacetyl-CoA C-acetyltransferase" reversible="true">
        <notes>
          <html:p>PEG_ASSOCIATION:  ( peg.1800 ) or ( peg.2436 ) or ( peg.384 ) or ( peg.584 ) </html:p>
          <html:p>GENE_ASSOCIATION:  ( BP2059 ) or ( BP2759 ) or ( BP0447 ) or ( BP0668 ) </html:p>
          <html:p>PROTEIN_CLASS: 2.3.1.9</html:p>
          <html:p>KEGG_RID: R00238</html:p>
        </notes>
        <listOfReactants>
          <speciesReference species="cpd00022_c" stoichiometry="2"/>
        </listOfReactants>
        <listOfProducts>
          <speciesReference species="cpd00010_c" stoichiometry="1"/>
          <speciesReference species="cpd00279_c" stoichiometry="1"/>
        </listOfProducts>
        <kineticLaw>
          <math xmlns="http://www.w3.org/1998/Math/MathML">
            <ci> FLUX_VALUE </ci>
          </math>
          <listOfParameters>
            <parameter id="LOWER_BOUND" value="-10000"/>
            <parameter id="UPPER_BOUND" value="10000"/>
            <parameter id="OBJECTIVE_COEFFICIENT" value="0"/>
            <parameter id="FLUX_VALUE" value="-19.0091124089213"/>
          </listOfParameters>
        </kineticLaw>
      </reaction>
      <reaction id="rxn06777" name="(S)-3-Hydroxytetradecanoyl-CoANAD+ oxidoreductase" reversible="true">
        <notes>
          <html:p>PEG_ASSOCIATION:  ( peg.1780 ) or ( peg.3762 ) or ( peg.585 ) </html:p>
          <html:p>GENE_ASSOCIATION:  ( BP2038 ) or ( BP3310 ) or ( BP0669 ) </html:p>
          <html:p>PROTEIN_CLASS: 1.1.1.35</html:p>
          <html:p>KEGG_RID: R04739</html:p>
        </notes>
        <listOfReactants>
          <speciesReference species="cpd00003_c" stoichiometry="1"/>
          <speciesReference species="cpd03115_c" stoichiometry="1"/>
        </listOfReactants>
        <listOfProducts>
          <speciesReference species="cpd00004_c" stoichiometry="1"/>
          <speciesReference species="cpd00067_c" stoichiometry="1"/>
          <speciesReference species="cpd12689_c" stoichiometry="1"/>
        </listOfProducts>
        <kineticLaw>
          <math xmlns="http://www.w3.org/1998/Math/MathML">
            <ci> FLUX_VALUE </ci>
          </math>
          <listOfParameters>
            <parameter id="LOWER_BOUND" value="-10000"/>
            <parameter id="UPPER_BOUND" value="10000"/>
            <parameter id="OBJECTIVE_COEFFICIENT" value="0"/>
            <parameter id="FLUX_VALUE" value="-1.97623956527059"/>
          </listOfParameters>
        </kineticLaw>
      </reaction>
      <reaction id="rxn01453" name="(R)-3-Hydroxybutanoyl-CoANADP+ oxidoreductase" reversible="true">
        <notes>
          <html:p>PEG_ASSOCIATION:  peg.1004 </html:p>
          <html:p>GENE_ASSOCIATION:  BP1150 </html:p>
          <html:p>PROTEIN_CLASS: 1.1.1.36</html:p>
          <html:p>KEGG_RID: R01977</html:p>
        </notes>
        <listOfReactants>
          <speciesReference species="cpd00006_c" stoichiometry="1"/>
          <speciesReference species="cpd02234_c" stoichiometry="1"/>
        </listOfReactants>
        <listOfProducts>
          <speciesReference species="cpd00005_c" stoichiometry="1"/>
          <speciesReference species="cpd00067_c" stoichiometry="1"/>
          <speciesReference species="cpd00279_c" stoichiometry="1"/>
        </listOfProducts>
        <kineticLaw>
          <math xmlns="http://www.w3.org/1998/Math/MathML">
            <ci> FLUX_VALUE </ci>
          </math>
          <listOfParameters>
            <parameter id="LOWER_BOUND" value="-10000"/>
            <parameter id="UPPER_BOUND" value="10000"/>
            <parameter id="OBJECTIVE_COEFFICIENT" value="0"/>
            <parameter id="FLUX_VALUE" value="10000"/>
          </listOfParameters>
        </kineticLaw>
      </reaction>
      <reaction id="rxn08552" name="glycerol-3-phosphate acyltransferase (C181)" reversible="false">
        <notes>
          <html:p>PEG_ASSOCIATION:  ( peg.1510  and  peg.2146 ) </html:p>
          <html:p>GENE_ASSOCIATION:  ( BP1718  and  BP2444 ) </html:p>
          <html:p>PROTEIN_CLASS: 2.3.1.15</html:p>
          <html:p>KEGG_RID: R09380</html:p>
        </notes>
        <listOfReactants>
          <speciesReference species="cpd00080_c" stoichiometry="1"/>
          <speciesReference species="cpd11825_c" stoichiometry="1"/>
        </listOfReactants>
        <listOfProducts>
          <speciesReference species="cpd11493_c" stoichiometry="1"/>
          <speciesReference species="cpd15328_c" stoichiometry="1"/>
        </listOfProducts>
        <kineticLaw>
          <math xmlns="http://www.w3.org/1998/Math/MathML">
            <ci> FLUX_VALUE </ci>
          </math>
          <listOfParameters>
            <parameter id="LOWER_BOUND" value="0"/>
            <parameter id="UPPER_BOUND" value="10000"/>
            <parameter id="OBJECTIVE_COEFFICIENT" value="0"/>
          </listOfParameters>
        </kineticLaw>
      </reaction>
      <reaction id="rxn01360" name="(S)-Dihydroorotateoxygen oxidoreductase" reversible="false">
        <notes>
          <html:p>PEG_ASSOCIATION:  peg.3038 </html:p>
          <html:p>GENE_ASSOCIATION:  BP3442 </html:p>
          <html:p>PROTEIN_CLASS: 1.3.3.1</html:p>
          <html:p>KEGG_RID: R01867</html:p>
        </notes>
        <listOfReactants>
          <speciesReference species="cpd00007_c" stoichiometry="1"/>
          <speciesReference species="cpd00282_c" stoichiometry="1"/>
        </listOfReactants>
        <listOfProducts>
          <speciesReference species="cpd00025_c" stoichiometry="1"/>
          <speciesReference species="cpd00247_c" stoichiometry="1"/>
        </listOfProducts>
        <kineticLaw>
          <math xmlns="http://www.w3.org/1998/Math/MathML">
            <ci> FLUX_VALUE </ci>
          </math>
          <listOfParameters>
            <parameter id="LOWER_BOUND" value="0"/>
            <parameter id="UPPER_BOUND" value="10000"/>
            <parameter id="OBJECTIVE_COEFFICIENT" value="0"/>
          </listOfParameters>
        </kineticLaw>
      </reaction>
      <reaction id="rxn03194" name="(S)-2-Aceto-2-hydroxybutanoate pyruvate-lyase (carboxylating)" reversible="true">
        <notes>
          <html:p>PEG_ASSOCIATION:  ( peg.403 ) or ( peg.683  and  peg.684 ) </html:p>
          <html:p>GENE_ASSOCIATION:  ( BP0467 ) or ( BP0789  and  BP0790 ) </html:p>
          <html:p>PROTEIN_CLASS: 2.2.1.6</html:p>
          <html:p>KEGG_RID: R04673</html:p>
        </notes>
        <listOfReactants>
          <speciesReference species="cpd00094_c" stoichiometry="1"/>
          <speciesReference species="cpd03049_c" stoichiometry="1"/>
        </listOfReactants>
        <listOfProducts>
          <speciesReference species="cpd00056_c" stoichiometry="1"/>
          <speciesReference species="cpd00498_c" stoichiometry="1"/>
        </listOfProducts>
        <kineticLaw>
          <math xmlns="http://www.w3.org/1998/Math/MathML">
            <ci> FLUX_VALUE </ci>
          </math>
          <listOfParameters>
            <parameter id="LOWER_BOUND" value="-10000"/>
            <parameter id="UPPER_BOUND" value="10000"/>
            <parameter id="OBJECTIVE_COEFFICIENT" value="0"/>
          </listOfParameters>
        </kineticLaw>
      </reaction>
      <reaction id="rxn01255" name="5-O-(1-Carboxyvinyl)-3-phosphoshikimate phosphate-lyase" reversible="false">
        <notes>
          <html:p>PEG_ASSOCIATION:  peg.1279 </html:p>
          <html:p>GENE_ASSOCIATION:  BP1462 </html:p>
          <html:p>PROTEIN_CLASS: 4.2.3.5</html:p>
          <html:p>KEGG_RID: R01714</html:p>
        </notes>
        <listOfReactants>
          <speciesReference species="cpd00932_c" stoichiometry="1"/>
        </listOfReactants>
        <listOfProducts>
          <speciesReference species="cpd00009_c" stoichiometry="1"/>
          <speciesReference species="cpd00067_c" stoichiometry="1"/>
          <speciesReference species="cpd00216_c" stoichiometry="1"/>
        </listOfProducts>
        <kineticLaw>
          <math xmlns="http://www.w3.org/1998/Math/MathML">
            <ci> FLUX_VALUE </ci>
          </math>
          <listOfParameters>
            <parameter id="LOWER_BOUND" value="0"/>
            <parameter id="UPPER_BOUND" value="10000"/>
            <parameter id="OBJECTIVE_COEFFICIENT" value="0"/>
            <parameter id="FLUX_VALUE" value="0.281529402542984"/>
          </listOfParameters>
        </kineticLaw>
      </reaction>
      <reaction id="rxn03247" name="(S)-Hydroxyoctanoyl-CoA hydro-lyase" reversible="true">
        <notes>
          <html:p>PEG_ASSOCIATION:  ( peg.1570 ) or ( peg.1591 ) or ( peg.1828 ) or ( peg.2251 ) or ( peg.24 ) or ( peg.263 ) or ( peg.2826 ) or ( peg.2892 ) or ( peg.2916 ) or ( peg.3414 ) or ( peg.3461 ) or ( peg.3499 ) or ( peg.360 ) or ( peg.546 ) or ( peg.552 ) or ( peg.585 ) </html:p>
          <html:p>GENE_ASSOCIATION:  ( BP1782 ) or ( BP1808 ) or ( BP2093 ) or ( BP2550 ) or ( BP0029 ) or ( BP0309 ) or ( BP3198 ) or ( BP3277 ) or ( BP3305 ) or ( BP3848 ) or ( BP0201 ) or ( BP0632 ) or ( BP0417 ) or ( BP0627 ) or ( BP0635 ) or ( BP0669 ) </html:p>
          <html:p>PROTEIN_CLASS: 4.2.1.17</html:p>
          <html:p>KEGG_RID: R04746</html:p>
        </notes>
        <listOfReactants>
          <speciesReference species="cpd03120_c" stoichiometry="1"/>
        </listOfReactants>
        <listOfProducts>
          <speciesReference species="cpd00001_c" stoichiometry="1"/>
          <speciesReference species="cpd03130_c" stoichiometry="1"/>
        </listOfProducts>
        <kineticLaw>
          <math xmlns="http://www.w3.org/1998/Math/MathML">
            <ci> FLUX_VALUE </ci>
          </math>
          <listOfParameters>
            <parameter id="LOWER_BOUND" value="-10000"/>
            <parameter id="UPPER_BOUND" value="10000"/>
            <parameter id="OBJECTIVE_COEFFICIENT" value="0"/>
            <parameter id="FLUX_VALUE" value="1.97623956527059"/>
          </listOfParameters>
        </kineticLaw>
      </reaction>
      <reaction id="rxn12646" name="aminopeptidase" reversible="true">
        <notes>
          <html:p>PEG_ASSOCIATION:  ( peg.1238 ) or ( peg.2104 ) or ( peg.2124 ) or ( peg.758 ) </html:p>
          <html:p>GENE_ASSOCIATION:  ( BP1418 ) or ( BP2398 ) or ( BP2421 ) or ( BP0869 ) </html:p>
        </notes>
        <listOfReactants>
          <speciesReference species="cpd00001_c" stoichiometry="1"/>
          <speciesReference species="cpd11580_c" stoichiometry="1"/>
        </listOfReactants>
        <listOfProducts>
          <speciesReference species="cpd00033_c" stoichiometry="1"/>
          <speciesReference species="cpd00053_c" stoichiometry="1"/>
        </listOfProducts>
        <kineticLaw>
          <math xmlns="http://www.w3.org/1998/Math/MathML">
            <ci> FLUX_VALUE </ci>
          </math>
          <listOfParameters>
            <parameter id="LOWER_BOUND" value="-10000"/>
            <parameter id="UPPER_BOUND" value="10000"/>
            <parameter id="OBJECTIVE_COEFFICIENT" value="0"/>
          </listOfParameters>
        </kineticLaw>
      </reaction>
      <reaction id="rxn09296" name="hydrogen peroxide reductase (thioredoxin)" reversible="false">
        <notes>
          <html:p>PEG_ASSOCIATION:  ( peg.1112 ) or ( peg.1506 ) </html:p>
          <html:p>GENE_ASSOCIATION:  ( BP1263 ) or ( BP1713 ) </html:p>
        </notes>
        <listOfReactants>
          <speciesReference species="cpd00025_c" stoichiometry="1"/>
          <speciesReference species="cpd11421_c" stoichiometry="1"/>
        </listOfReactants>
        <listOfProducts>
          <speciesReference species="cpd00001_c" stoichiometry="2"/>
          <speciesReference species="cpd11420_c" stoichiometry="1"/>
        </listOfProducts>
        <kineticLaw>
          <math xmlns="http://www.w3.org/1998/Math/MathML">
            <ci> FLUX_VALUE </ci>
          </math>
          <listOfParameters>
            <parameter id="LOWER_BOUND" value="0"/>
            <parameter id="UPPER_BOUND" value="10000"/>
            <parameter id="OBJECTIVE_COEFFICIENT" value="0"/>
          </listOfParameters>
        </kineticLaw>
      </reaction>
      <reaction id="rxn05366" name="6-methyl-trans-oct-2-enoyl-ACPNADP+ oxidoreductase (A-specific)" reversible="false">
        <notes>
          <html:p>PEG_ASSOCIATION:  peg.2507 </html:p>
          <html:p>GENE_ASSOCIATION:  BP2841 </html:p>
          <html:p>PROTEIN_CLASS: 1.3.1.0</html:p>
        </notes>
        <listOfReactants>
          <speciesReference species="cpd00005_c" stoichiometry="1"/>
          <speciesReference species="cpd00067_c" stoichiometry="1"/>
          <speciesReference species="cpd11502_c" stoichiometry="1"/>
        </listOfReactants>
        <listOfProducts>
          <speciesReference species="cpd00006_c" stoichiometry="1"/>
          <speciesReference species="cpd11503_c" stoichiometry="1"/>
        </listOfProducts>
        <kineticLaw>
          <math xmlns="http://www.w3.org/1998/Math/MathML">
            <ci> FLUX_VALUE </ci>
          </math>
          <listOfParameters>
            <parameter id="LOWER_BOUND" value="0"/>
            <parameter id="UPPER_BOUND" value="10000"/>
            <parameter id="OBJECTIVE_COEFFICIENT" value="0"/>
          </listOfParameters>
        </kineticLaw>
      </reaction>
      <reaction id="rxn09110" name="Phosphatidylglycerol synthase (n-C141)" reversible="true">
        <notes>
          <html:p>PEG_ASSOCIATION:  peg.1819 </html:p>
          <html:p>GENE_ASSOCIATION:  BP2082 </html:p>
          <html:p>PROTEIN_CLASS: 2.7.8.5</html:p>
          <html:p>KEGG_RID: R01801</html:p>
        </notes>
        <listOfReactants>
          <speciesReference species="cpd00080_c" stoichiometry="1"/>
          <speciesReference species="cpd15422_c" stoichiometry="1"/>
        </listOfReactants>
        <listOfProducts>
          <speciesReference species="cpd00046_c" stoichiometry="1"/>
          <speciesReference species="cpd15544_c" stoichiometry="1"/>
        </listOfProducts>
        <kineticLaw>
          <math xmlns="http://www.w3.org/1998/Math/MathML">
            <ci> FLUX_VALUE </ci>
          </math>
          <listOfParameters>
            <parameter id="LOWER_BOUND" value="-10000"/>
            <parameter id="UPPER_BOUND" value="10000"/>
            <parameter id="OBJECTIVE_COEFFICIENT" value="0"/>
          </listOfParameters>
        </kineticLaw>
      </reaction>
      <reaction id="rxn00776" name="Uracil hydro-lyase (adding D-ribose 5-phosphate)" reversible="true">
        <notes>
          <html:p>PEG_ASSOCIATION:  ( peg.1001  and  peg.1094  and  peg.411 ) or ( peg.1099  and  peg.1301 ) </html:p>
          <html:p>GENE_ASSOCIATION:  ( BP1147  and  BP1244  and  BP0477 ) or ( BP1249  and  BP1486 ) </html:p>
          <html:p>PROTEIN_CLASS: 4.2.1.70</html:p>
          <html:p>KEGG_RID: R01055</html:p>
          <html:p>blocked: True</html:p>
        </notes>
        <listOfReactants>
          <speciesReference species="cpd00092_c" stoichiometry="1"/>
          <speciesReference species="cpd00101_c" stoichiometry="1"/>
        </listOfReactants>
        <listOfProducts>
          <speciesReference species="cpd00001_c" stoichiometry="1"/>
          <speciesReference species="cpd00859_c" stoichiometry="1"/>
        </listOfProducts>
        <kineticLaw>
          <math xmlns="http://www.w3.org/1998/Math/MathML">
            <ci> FLUX_VALUE </ci>
          </math>
          <listOfParameters>
            <parameter id="LOWER_BOUND" value="-10000"/>
            <parameter id="UPPER_BOUND" value="10000"/>
            <parameter id="OBJECTIVE_COEFFICIENT" value="0"/>
          </listOfParameters>
        </kineticLaw>
      </reaction>
      <reaction id="rxn08300" name="diacylglycerol kinase (n-C181)" reversible="true">
        <notes>
          <html:p>PEG_ASSOCIATION:  peg.3081 </html:p>
          <html:p>GENE_ASSOCIATION:  BP3492 </html:p>
          <html:p>PROTEIN_CLASS: 2.7.1.107</html:p>
          <html:p>blocked: True</html:p>
        </notes>
        <listOfReactants>
          <speciesReference species="cpd00002_c" stoichiometry="1"/>
          <speciesReference species="cpd15312_c" stoichiometry="1"/>
        </listOfReactants>
        <listOfProducts>
          <speciesReference species="cpd00008_c" stoichiometry="1"/>
          <speciesReference species="cpd15527_c" stoichiometry="1"/>
        </listOfProducts>
        <kineticLaw>
          <math xmlns="http://www.w3.org/1998/Math/MathML">
            <ci> FLUX_VALUE </ci>
          </math>
          <listOfParameters>
            <parameter id="LOWER_BOUND" value="-10000"/>
            <parameter id="UPPER_BOUND" value="10000"/>
            <parameter id="OBJECTIVE_COEFFICIENT" value="0"/>
          </listOfParameters>
        </kineticLaw>
      </reaction>
      <reaction id="rxn05515" name="Cobalamin uptake in via ABC transport" reversible="false">
        <notes>
          <html:p>PEG_ASSOCIATION:  peg.3178 </html:p>
          <html:p>GENE_ASSOCIATION:  BP3596 </html:p>
          <html:p>blocked: True</html:p>
        </notes>
        <listOfReactants>
          <speciesReference species="cpd00001_c" stoichiometry="1"/>
          <speciesReference species="cpd00002_c" stoichiometry="1"/>
          <speciesReference species="cpd00423_e" stoichiometry="1"/>
        </listOfReactants>
        <listOfProducts>
          <speciesReference species="cpd00008_c" stoichiometry="1"/>
          <speciesReference species="cpd00009_c" stoichiometry="1"/>
          <speciesReference species="cpd00067_c" stoichiometry="1"/>
          <speciesReference species="cpd00423_c" stoichiometry="1"/>
        </listOfProducts>
        <kineticLaw>
          <math xmlns="http://www.w3.org/1998/Math/MathML">
            <ci> FLUX_VALUE </ci>
          </math>
          <listOfParameters>
            <parameter id="LOWER_BOUND" value="0"/>
            <parameter id="UPPER_BOUND" value="10000"/>
            <parameter id="OBJECTIVE_COEFFICIENT" value="0"/>
          </listOfParameters>
        </kineticLaw>
      </reaction>
      <reaction id="rxn01117" name="D-Arabinose-5-phosphate ketol-isomerase" reversible="true">
        <notes>
          <html:p>PEG_ASSOCIATION:  peg.612 </html:p>
          <html:p>GENE_ASSOCIATION:  BP0701 </html:p>
          <html:p>PROTEIN_CLASS: 5.3.1.13</html:p>
          <html:p>KEGG_RID: R01530</html:p>
        </notes>
        <listOfReactants>
          <speciesReference species="cpd00817_c" stoichiometry="1"/>
        </listOfReactants>
        <listOfProducts>
          <speciesReference species="cpd00171_c" stoichiometry="1"/>
        </listOfProducts>
        <kineticLaw>
          <math xmlns="http://www.w3.org/1998/Math/MathML">
            <ci> FLUX_VALUE </ci>
          </math>
          <listOfParameters>
            <parameter id="LOWER_BOUND" value="-10000"/>
            <parameter id="UPPER_BOUND" value="10000"/>
            <parameter id="OBJECTIVE_COEFFICIENT" value="0"/>
            <parameter id="FLUX_VALUE" value="-0.502879301348003"/>
          </listOfParameters>
        </kineticLaw>
      </reaction>
      <reaction id="rxn10229" name="isopentadecanoyl-CDPdiacylglycerol-serine O-phosphatidyltransferase" reversible="false">
        <notes>
          <html:p>PEG_ASSOCIATION:  peg.686 </html:p>
          <html:p>GENE_ASSOCIATION:  BP0792 </html:p>
          <html:p>PROTEIN_CLASS: 2.7.8.8</html:p>
          <html:p>KEGG_RID: R01800</html:p>
          <html:p>blocked: True</html:p>
        </notes>
        <listOfReactants>
          <speciesReference species="cpd00054_c" stoichiometry="1"/>
          <speciesReference species="cpd15686_c" stoichiometry="1"/>
        </listOfReactants>
        <listOfProducts>
          <speciesReference species="cpd00046_c" stoichiometry="1"/>
          <speciesReference species="cpd00067_c" stoichiometry="1"/>
          <speciesReference species="cpd15692_c" stoichiometry="1"/>
        </listOfProducts>
        <kineticLaw>
          <math xmlns="http://www.w3.org/1998/Math/MathML">
            <ci> FLUX_VALUE </ci>
          </math>
          <listOfParameters>
            <parameter id="LOWER_BOUND" value="0"/>
            <parameter id="UPPER_BOUND" value="10000"/>
            <parameter id="OBJECTIVE_COEFFICIENT" value="0"/>
          </listOfParameters>
        </kineticLaw>
      </reaction>
      <reaction id="rxn05382" name="14-methyl-trans-hexa-dec-2-enoyl-ACPNADP+ oxidoreductase (A-specific)" reversible="false">
        <notes>
          <html:p>PEG_ASSOCIATION:  peg.2507 </html:p>
          <html:p>GENE_ASSOCIATION:  BP2841 </html:p>
          <html:p>PROTEIN_CLASS: 1.3.1.0</html:p>
        </notes>
        <listOfReactants>
          <speciesReference species="cpd00005_c" stoichiometry="1"/>
          <speciesReference species="cpd00067_c" stoichiometry="1"/>
          <speciesReference species="cpd11518_c" stoichiometry="1"/>
        </listOfReactants>
        <listOfProducts>
          <speciesReference species="cpd00006_c" stoichiometry="1"/>
          <speciesReference species="cpd11519_c" stoichiometry="1"/>
        </listOfProducts>
        <kineticLaw>
          <math xmlns="http://www.w3.org/1998/Math/MathML">
            <ci> FLUX_VALUE </ci>
          </math>
          <listOfParameters>
            <parameter id="LOWER_BOUND" value="0"/>
            <parameter id="UPPER_BOUND" value="10000"/>
            <parameter id="OBJECTIVE_COEFFICIENT" value="0"/>
            <parameter id="FLUX_VALUE" value="1.47336026392274"/>
          </listOfParameters>
        </kineticLaw>
      </reaction>
      <reaction id="rxn01241" name="DihydrolipoamideNAD+ oxidoreductase" reversible="true">
        <notes>
          <html:p>PEG_ASSOCIATION:  ( peg.1521 ) or ( peg.539 ) or ( peg.867 ) or ( peg.983 ) </html:p>
          <html:p>GENE_ASSOCIATION:  ( BP1729 ) or ( BP0618 ) or ( BP0995 ) or ( BP1126 ) </html:p>
          <html:p>PROTEIN_CLASS: 1.8.1.4</html:p>
          <html:p>KEGG_RID: R07618</html:p>
        </notes>
        <listOfReactants>
          <speciesReference species="cpd00003_c" stoichiometry="1"/>
          <speciesReference species="cpd00449_c" stoichiometry="1"/>
        </listOfReactants>
        <listOfProducts>
          <speciesReference species="cpd00004_c" stoichiometry="1"/>
          <speciesReference species="cpd00067_c" stoichiometry="1"/>
          <speciesReference species="cpd00213_c" stoichiometry="1"/>
        </listOfProducts>
        <kineticLaw>
          <math xmlns="http://www.w3.org/1998/Math/MathML">
            <ci> FLUX_VALUE </ci>
          </math>
          <listOfParameters>
            <parameter id="LOWER_BOUND" value="-10000"/>
            <parameter id="UPPER_BOUND" value="10000"/>
            <parameter id="OBJECTIVE_COEFFICIENT" value="0"/>
            <parameter id="FLUX_VALUE" value="196.201813029214"/>
          </listOfParameters>
        </kineticLaw>
      </reaction>
      <reaction id="rxn00650" name="membrane alanyl aminopeptidase" reversible="true">
        <notes>
          <html:p>PEG_ASSOCIATION:  ( peg.1238 ) or ( peg.2104 ) or ( peg.2124 ) or ( peg.758 ) </html:p>
          <html:p>GENE_ASSOCIATION:  ( BP1418 ) or ( BP2398 ) or ( BP2421 ) or ( BP0869 ) </html:p>
          <html:p>PROTEIN_CLASS: 3.4.11.2</html:p>
          <html:p>KEGG_RID: R00899</html:p>
        </notes>
        <listOfReactants>
          <speciesReference species="cpd00001_c" stoichiometry="1"/>
          <speciesReference species="cpd01017_c" stoichiometry="1"/>
        </listOfReactants>
        <listOfProducts>
          <speciesReference species="cpd00033_c" stoichiometry="1"/>
          <speciesReference species="cpd00084_c" stoichiometry="1"/>
        </listOfProducts>
        <kineticLaw>
          <math xmlns="http://www.w3.org/1998/Math/MathML">
            <ci> FLUX_VALUE </ci>
          </math>
          <listOfParameters>
            <parameter id="LOWER_BOUND" value="-10000"/>
            <parameter id="UPPER_BOUND" value="10000"/>
            <parameter id="OBJECTIVE_COEFFICIENT" value="0"/>
            <parameter id="FLUX_VALUE" value="-0.0703823506355548"/>
          </listOfParameters>
        </kineticLaw>
      </reaction>
      <reaction id="rxn01603" name="7,8-dihydropteroateL-glutamate ligase (ADP-forming)" reversible="false">
        <notes>
          <html:p>PEG_ASSOCIATION:  peg.1232 </html:p>
          <html:p>GENE_ASSOCIATION:  BP1412 </html:p>
          <html:p>PROTEIN_CLASS: 6.3.2.12</html:p>
          <html:p>KEGG_RID: R02237</html:p>
        </notes>
        <listOfReactants>
          <speciesReference species="cpd00002_c" stoichiometry="1"/>
          <speciesReference species="cpd00023_c" stoichiometry="1"/>
          <speciesReference species="cpd00683_c" stoichiometry="1"/>
        </listOfReactants>
        <listOfProducts>
          <speciesReference species="cpd00008_c" stoichiometry="1"/>
          <speciesReference species="cpd00009_c" stoichiometry="1"/>
          <speciesReference species="cpd00067_c" stoichiometry="1"/>
          <speciesReference species="cpd00330_c" stoichiometry="1"/>
        </listOfProducts>
        <kineticLaw>
          <math xmlns="http://www.w3.org/1998/Math/MathML">
            <ci> FLUX_VALUE </ci>
          </math>
          <listOfParameters>
            <parameter id="LOWER_BOUND" value="0"/>
            <parameter id="UPPER_BOUND" value="10000"/>
            <parameter id="OBJECTIVE_COEFFICIENT" value="0"/>
            <parameter id="FLUX_VALUE" value="0.211147051907238"/>
          </listOfParameters>
        </kineticLaw>
      </reaction>
      <reaction id="rxn00537" name="2-Phosphonoacetaldehyde phosphonohydrolase" reversible="false">
        <notes>
          <html:p>PEG_ASSOCIATION:  peg.1990 </html:p>
          <html:p>GENE_ASSOCIATION:  BP2275 </html:p>
          <html:p>PROTEIN_CLASS: 3.11.1.1</html:p>
          <html:p>KEGG_RID: R00747</html:p>
          <html:p>blocked: True</html:p>
        </notes>
        <listOfReactants>
          <speciesReference species="cpd00001_c" stoichiometry="1"/>
          <speciesReference species="cpd02024_c" stoichiometry="1"/>
        </listOfReactants>
        <listOfProducts>
          <speciesReference species="cpd00009_c" stoichiometry="1"/>
          <speciesReference species="cpd00071_c" stoichiometry="1"/>
        </listOfProducts>
        <kineticLaw>
          <math xmlns="http://www.w3.org/1998/Math/MathML">
            <ci> FLUX_VALUE </ci>
          </math>
          <listOfParameters>
            <parameter id="LOWER_BOUND" value="0"/>
            <parameter id="UPPER_BOUND" value="10000"/>
            <parameter id="OBJECTIVE_COEFFICIENT" value="0"/>
          </listOfParameters>
        </kineticLaw>
      </reaction>
      <reaction id="rxn05431" name="14-methyl-3-hydroxy-pentadecanoyl-ACP hydro-lyase" reversible="true">
        <notes>
          <html:p>PEG_ASSOCIATION:  peg.1250 </html:p>
          <html:p>GENE_ASSOCIATION:  BP1430 </html:p>
          <html:p>PROTEIN_CLASS: 4.2.1.0</html:p>
        </notes>
        <listOfReactants>
          <speciesReference species="cpd11567_c" stoichiometry="1"/>
        </listOfReactants>
        <listOfProducts>
          <speciesReference species="cpd00001_c" stoichiometry="1"/>
          <speciesReference species="cpd11568_c" stoichiometry="1"/>
        </listOfProducts>
        <kineticLaw>
          <math xmlns="http://www.w3.org/1998/Math/MathML">
            <ci> FLUX_VALUE </ci>
          </math>
          <listOfParameters>
            <parameter id="LOWER_BOUND" value="-10000"/>
            <parameter id="UPPER_BOUND" value="10000"/>
            <parameter id="OBJECTIVE_COEFFICIENT" value="0"/>
          </listOfParameters>
        </kineticLaw>
      </reaction>
      <reaction id="rxn05163" name="Putrescine-ABC transport" reversible="false">
        <notes>
          <html:p>PEG_ASSOCIATION:  ( peg.2057  and  peg.2058  and  peg.2059  and  peg.2060 ) </html:p>
          <html:p>GENE_ASSOCIATION:  ( BP2345  and  BP2346  and  BP2347  and  BP2348 ) </html:p>
        </notes>
        <listOfReactants>
          <speciesReference species="cpd00001_c" stoichiometry="1"/>
          <speciesReference species="cpd00002_c" stoichiometry="1"/>
          <speciesReference species="cpd00118_e" stoichiometry="1"/>
        </listOfReactants>
        <listOfProducts>
          <speciesReference species="cpd00008_c" stoichiometry="1"/>
          <speciesReference species="cpd00009_c" stoichiometry="1"/>
          <speciesReference species="cpd00067_c" stoichiometry="1"/>
          <speciesReference species="cpd00118_c" stoichiometry="1"/>
        </listOfProducts>
        <kineticLaw>
          <math xmlns="http://www.w3.org/1998/Math/MathML">
            <ci> FLUX_VALUE </ci>
          </math>
          <listOfParameters>
            <parameter id="LOWER_BOUND" value="0"/>
            <parameter id="UPPER_BOUND" value="10000"/>
            <parameter id="OBJECTIVE_COEFFICIENT" value="0"/>
          </listOfParameters>
        </kineticLaw>
      </reaction>
      <reaction id="rxn05444" name="15-methyl-trans-hexa-dec-2-enoyl-ACPNAD+ oxidoreductase (A-specific)" reversible="false">
        <notes>
          <html:p>PEG_ASSOCIATION:  peg.2837 </html:p>
          <html:p>GENE_ASSOCIATION:  BP3215 </html:p>
          <html:p>PROTEIN_CLASS: 1.3.1.0</html:p>
        </notes>
        <listOfReactants>
          <speciesReference species="cpd00004_c" stoichiometry="1"/>
          <speciesReference species="cpd00067_c" stoichiometry="1"/>
          <speciesReference species="cpd11543_c" stoichiometry="1"/>
        </listOfReactants>
        <listOfProducts>
          <speciesReference species="cpd00003_c" stoichiometry="1"/>
          <speciesReference species="cpd11544_c" stoichiometry="1"/>
        </listOfProducts>
        <kineticLaw>
          <math xmlns="http://www.w3.org/1998/Math/MathML">
            <ci> FLUX_VALUE </ci>
          </math>
          <listOfParameters>
            <parameter id="LOWER_BOUND" value="0"/>
            <parameter id="UPPER_BOUND" value="10000"/>
            <parameter id="OBJECTIVE_COEFFICIENT" value="0"/>
          </listOfParameters>
        </kineticLaw>
      </reaction>
      <reaction id="rxn00184" name="L-GlutamateNADP+ oxidoreductase (deaminating)" reversible="true">
        <notes>
          <html:p>PEG_ASSOCIATION:  ( peg.1633 ) or ( peg.319 ) </html:p>
          <html:p>GENE_ASSOCIATION:  ( BP1857 ) or ( BP0368 ) </html:p>
          <html:p>PROTEIN_CLASS: 1.4.1.3</html:p>
          <html:p>KEGG_RID: R00248</html:p>
        </notes>
        <listOfReactants>
          <speciesReference species="cpd00001_c" stoichiometry="1"/>
          <speciesReference species="cpd00006_c" stoichiometry="1"/>
          <speciesReference species="cpd00023_c" stoichiometry="1"/>
        </listOfReactants>
        <listOfProducts>
          <speciesReference species="cpd00005_c" stoichiometry="1"/>
          <speciesReference species="cpd00013_c" stoichiometry="1"/>
          <speciesReference species="cpd00024_c" stoichiometry="1"/>
          <speciesReference species="cpd00067_c" stoichiometry="1"/>
        </listOfProducts>
        <kineticLaw>
          <math xmlns="http://www.w3.org/1998/Math/MathML">
            <ci> FLUX_VALUE </ci>
          </math>
          <listOfParameters>
            <parameter id="LOWER_BOUND" value="-10000"/>
            <parameter id="UPPER_BOUND" value="10000"/>
            <parameter id="OBJECTIVE_COEFFICIENT" value="0"/>
            <parameter id="FLUX_VALUE" value="10000"/>
          </listOfParameters>
        </kineticLaw>
      </reaction>
      <reaction id="rxn11946" name="3-demethylubiquinone-9 3-o-methyltransferase" reversible="true">
        <notes>
          <html:p>PEG_ASSOCIATION:  peg.822 </html:p>
          <html:p>GENE_ASSOCIATION:  BP0942 </html:p>
          <html:p>PROTEIN_CLASS: 2.1.1.64</html:p>
          <html:p>KEGG_RID: R05614</html:p>
        </notes>
        <listOfReactants>
          <speciesReference species="cpd00017_c" stoichiometry="1"/>
          <speciesReference species="cpd03449_c" stoichiometry="1"/>
        </listOfReactants>
        <listOfProducts>
          <speciesReference species="cpd00019_c" stoichiometry="1"/>
          <speciesReference species="cpd15560_c" stoichiometry="1"/>
        </listOfProducts>
        <kineticLaw>
          <math xmlns="http://www.w3.org/1998/Math/MathML">
            <ci> FLUX_VALUE </ci>
          </math>
          <listOfParameters>
            <parameter id="LOWER_BOUND" value="-10000"/>
            <parameter id="UPPER_BOUND" value="10000"/>
            <parameter id="OBJECTIVE_COEFFICIENT" value="0"/>
            <parameter id="FLUX_VALUE" value="0.0703823506355548"/>
          </listOfParameters>
        </kineticLaw>
      </reaction>
      <reaction id="rxn05389" name="7-methyl-3-oxo-octanoyl-ACPNADP+ oxidoreductase" reversible="true">
        <notes>
          <html:p>PEG_ASSOCIATION:  ( peg.2143 ) or ( peg.704 ) </html:p>
          <html:p>GENE_ASSOCIATION: ( BP2441 )</html:p>
          <html:p>PROTEIN_CLASS: 1.1.1.0</html:p>
        </notes>
        <listOfReactants>
          <speciesReference species="cpd00005_c" stoichiometry="1"/>
          <speciesReference species="cpd00067_c" stoichiometry="1"/>
          <speciesReference species="cpd11525_c" stoichiometry="1"/>
        </listOfReactants>
        <listOfProducts>
          <speciesReference species="cpd00006_c" stoichiometry="1"/>
          <speciesReference species="cpd11526_c" stoichiometry="1"/>
        </listOfProducts>
        <kineticLaw>
          <math xmlns="http://www.w3.org/1998/Math/MathML">
            <ci> FLUX_VALUE </ci>
          </math>
          <listOfParameters>
            <parameter id="LOWER_BOUND" value="-10000"/>
            <parameter id="UPPER_BOUND" value="10000"/>
            <parameter id="OBJECTIVE_COEFFICIENT" value="0"/>
            <parameter id="FLUX_VALUE" value="1.47336026392259"/>
          </listOfParameters>
        </kineticLaw>
      </reaction>
      <reaction id="rxn01924" name="2-Methylpropanoyl-CoA(acceptor) 2,3-oxidoreductase" reversible="true">
        <notes>
          <html:p>PEG_ASSOCIATION:  peg.1265 </html:p>
          <html:p>GENE_ASSOCIATION:  BP1445 </html:p>
          <html:p>PROTEIN_CLASS: 1.3.99.3</html:p>
          <html:p>KEGG_RID: R02661</html:p>
        </notes>
        <listOfReactants>
          <speciesReference species="cpd00015_c" stoichiometry="1"/>
          <speciesReference species="cpd00481_c" stoichiometry="1"/>
        </listOfReactants>
        <listOfProducts>
          <speciesReference species="cpd00982_c" stoichiometry="1"/>
          <speciesReference species="cpd02187_c" stoichiometry="1"/>
        </listOfProducts>
        <kineticLaw>
          <math xmlns="http://www.w3.org/1998/Math/MathML">
            <ci> FLUX_VALUE </ci>
          </math>
          <listOfParameters>
            <parameter id="LOWER_BOUND" value="-10000"/>
            <parameter id="UPPER_BOUND" value="10000"/>
            <parameter id="OBJECTIVE_COEFFICIENT" value="0"/>
          </listOfParameters>
        </kineticLaw>
      </reaction>
      <reaction id="rxn00371" name="FormateNAD+ oxidoreductase" reversible="false">
        <notes>
          <html:p>PEG_ASSOCIATION:  peg.1291 </html:p>
          <html:p>GENE_ASSOCIATION:  BP1475 </html:p>
          <html:p>PROTEIN_CLASS: 1.2.1.2</html:p>
          <html:p>KEGG_RID: R00519</html:p>
        </notes>
        <listOfReactants>
          <speciesReference species="cpd00003_c" stoichiometry="1"/>
          <speciesReference species="cpd00047_c" stoichiometry="1"/>
        </listOfReactants>
        <listOfProducts>
          <speciesReference species="cpd00004_c" stoichiometry="1"/>
          <speciesReference species="cpd00011_c" stoichiometry="1"/>
        </listOfProducts>
        <kineticLaw>
          <math xmlns="http://www.w3.org/1998/Math/MathML">
            <ci> FLUX_VALUE </ci>
          </math>
          <listOfParameters>
            <parameter id="LOWER_BOUND" value="0"/>
            <parameter id="UPPER_BOUND" value="10000"/>
            <parameter id="OBJECTIVE_COEFFICIENT" value="0"/>
          </listOfParameters>
        </kineticLaw>
      </reaction>
      <reaction id="rxn02782" name="2,5-Dihydro-5-oxofuran-2-acetate lyase (decyclizing)" reversible="true">
        <notes>
          <html:p>PEG_ASSOCIATION:  peg.1015 </html:p>
          <html:p>GENE_ASSOCIATION:  BP1161 </html:p>
          <html:p>PROTEIN_CLASS: 5.5.1.1</html:p>
          <html:p>KEGG_RID: R06989</html:p>
          <html:p>blocked: True</html:p>
        </notes>
        <listOfReactants>
          <speciesReference species="cpd02536_c" stoichiometry="1"/>
        </listOfReactants>
        <listOfProducts>
          <speciesReference species="cpd00067_c" stoichiometry="1"/>
          <speciesReference species="cpd01630_c" stoichiometry="1"/>
        </listOfProducts>
        <kineticLaw>
          <math xmlns="http://www.w3.org/1998/Math/MathML">
            <ci> FLUX_VALUE </ci>
          </math>
          <listOfParameters>
            <parameter id="LOWER_BOUND" value="-10000"/>
            <parameter id="UPPER_BOUND" value="10000"/>
            <parameter id="OBJECTIVE_COEFFICIENT" value="0"/>
          </listOfParameters>
        </kineticLaw>
      </reaction>
      <reaction id="rxn10335" name="myristoyl-cardiolipin synthase" reversible="true">
        <notes>
          <html:p>PEG_ASSOCIATION:  peg.1943 </html:p>
          <html:p>GENE_ASSOCIATION:  BP2225 </html:p>
          <html:p>KEGG_RID: R07390</html:p>
          <html:p>blocked: True</html:p>
        </notes>
        <listOfReactants>
          <speciesReference species="cpd15536_c" stoichiometry="2"/>
        </listOfReactants>
        <listOfProducts>
          <speciesReference species="cpd00100_c" stoichiometry="1"/>
          <speciesReference species="cpd15792_c" stoichiometry="1"/>
        </listOfProducts>
        <kineticLaw>
          <math xmlns="http://www.w3.org/1998/Math/MathML">
            <ci> FLUX_VALUE </ci>
          </math>
          <listOfParameters>
            <parameter id="LOWER_BOUND" value="-10000"/>
            <parameter id="UPPER_BOUND" value="10000"/>
            <parameter id="OBJECTIVE_COEFFICIENT" value="0"/>
          </listOfParameters>
        </kineticLaw>
      </reaction>
      <reaction id="rxn01602" name="DihydrofolateNADP+ oxidoreductase" reversible="true">
        <notes>
          <html:p>PEG_ASSOCIATION:  peg.2792 </html:p>
          <html:p>GENE_ASSOCIATION:  BP3155 </html:p>
          <html:p>PROTEIN_CLASS: 1.5.1.3</html:p>
          <html:p>KEGG_RID: R02236</html:p>
          <html:p>blocked: True</html:p>
        </notes>
        <listOfReactants>
          <speciesReference species="cpd00006_c" stoichiometry="1"/>
          <speciesReference species="cpd00330_c" stoichiometry="1"/>
        </listOfReactants>
        <listOfProducts>
          <speciesReference species="cpd00005_c" stoichiometry="1"/>
          <speciesReference species="cpd00067_c" stoichiometry="1"/>
          <speciesReference species="cpd00393_c" stoichiometry="1"/>
        </listOfProducts>
        <kineticLaw>
          <math xmlns="http://www.w3.org/1998/Math/MathML">
            <ci> FLUX_VALUE </ci>
          </math>
          <listOfParameters>
            <parameter id="LOWER_BOUND" value="-10000"/>
            <parameter id="UPPER_BOUND" value="10000"/>
            <parameter id="OBJECTIVE_COEFFICIENT" value="0"/>
          </listOfParameters>
        </kineticLaw>
      </reaction>
      <reaction id="rxn00670" name="acetyl-CoAphosphate acetyltransferase" reversible="true">
        <notes>
          <html:p>PEG_ASSOCIATION:  peg.876 </html:p>
          <html:p>GENE_ASSOCIATION:  BP1004 </html:p>
          <html:p>PROTEIN_CLASS: 2.3.1.8</html:p>
          <html:p>KEGG_RID: R00921</html:p>
        </notes>
        <listOfReactants>
          <speciesReference species="cpd00009_c" stoichiometry="1"/>
          <speciesReference species="cpd00067_c" stoichiometry="1"/>
          <speciesReference species="cpd00086_c" stoichiometry="1"/>
        </listOfReactants>
        <listOfProducts>
          <speciesReference species="cpd00010_c" stoichiometry="1"/>
          <speciesReference species="cpd01844_c" stoichiometry="1"/>
        </listOfProducts>
        <kineticLaw>
          <math xmlns="http://www.w3.org/1998/Math/MathML">
            <ci> FLUX_VALUE </ci>
          </math>
          <listOfParameters>
            <parameter id="LOWER_BOUND" value="-10000"/>
            <parameter id="UPPER_BOUND" value="10000"/>
            <parameter id="OBJECTIVE_COEFFICIENT" value="0"/>
            <parameter id="FLUX_VALUE" value="-10000"/>
          </listOfParameters>
        </kineticLaw>
      </reaction>
      <reaction id="rxn02911" name="(S)-3-Hydroxydodecanoyl-CoA hydro-lyase" reversible="true">
        <notes>
          <html:p>PEG_ASSOCIATION:  ( peg.1570 ) or ( peg.1591 ) or ( peg.1828 ) or ( peg.2251 ) or ( peg.24 ) or ( peg.263 ) or ( peg.2826 ) or ( peg.2892 ) or ( peg.2916 ) or ( peg.3414 ) or ( peg.3461 ) or ( peg.3499 ) or ( peg.360 ) or ( peg.546 ) or ( peg.552 ) or ( peg.585 ) </html:p>
          <html:p>GENE_ASSOCIATION:  ( BP1782 ) or ( BP1808 ) or ( BP2093 ) or ( BP2550 ) or ( BP0029 ) or ( BP0309 ) or ( BP3198 ) or ( BP3277 ) or ( BP3305 ) or ( BP3848 ) or ( BP0201 ) or ( BP0632 ) or ( BP0417 ) or ( BP0627 ) or ( BP0635 ) or ( BP0669 ) </html:p>
          <html:p>PROTEIN_CLASS: 4.2.1.17</html:p>
          <html:p>KEGG_RID: R04170</html:p>
        </notes>
        <listOfReactants>
          <speciesReference species="cpd03116_c" stoichiometry="1"/>
        </listOfReactants>
        <listOfProducts>
          <speciesReference species="cpd00001_c" stoichiometry="1"/>
          <speciesReference species="cpd02060_c" stoichiometry="1"/>
        </listOfProducts>
        <kineticLaw>
          <math xmlns="http://www.w3.org/1998/Math/MathML">
            <ci> FLUX_VALUE </ci>
          </math>
          <listOfParameters>
            <parameter id="LOWER_BOUND" value="-10000"/>
            <parameter id="UPPER_BOUND" value="10000"/>
            <parameter id="OBJECTIVE_COEFFICIENT" value="0"/>
            <parameter id="FLUX_VALUE" value="1.97623956527059"/>
          </listOfParameters>
        </kineticLaw>
      </reaction>
      <reaction id="rxn01211" name="5,10-Methenyltetrahydrofolate 5-hydrolase(decyclizing)" reversible="true">
        <notes>
          <html:p>PEG_ASSOCIATION:  ( peg.2223 ) or ( peg.862 ) </html:p>
          <html:p>GENE_ASSOCIATION:  ( BP2522 ) or ( BP0990 ) </html:p>
          <html:p>PROTEIN_CLASS: 3.5.4.9</html:p>
          <html:p>KEGG_RID: R01655</html:p>
        </notes>
        <listOfReactants>
          <speciesReference species="cpd00001_c" stoichiometry="1"/>
          <speciesReference species="cpd00347_c" stoichiometry="1"/>
        </listOfReactants>
        <listOfProducts>
          <speciesReference species="cpd00067_c" stoichiometry="1"/>
          <speciesReference species="cpd00201_c" stoichiometry="1"/>
        </listOfProducts>
        <kineticLaw>
          <math xmlns="http://www.w3.org/1998/Math/MathML">
            <ci> FLUX_VALUE </ci>
          </math>
          <listOfParameters>
            <parameter id="LOWER_BOUND" value="-10000"/>
            <parameter id="UPPER_BOUND" value="10000"/>
            <parameter id="OBJECTIVE_COEFFICIENT" value="0"/>
            <parameter id="FLUX_VALUE" value="14.753835403415"/>
          </listOfParameters>
        </kineticLaw>
      </reaction>
      <reaction id="rxn01100" name="ATP3-phospho-D-glycerate 1-phosphotransferase" reversible="true">
        <notes>
          <html:p>PEG_ASSOCIATION:  peg.873 </html:p>
          <html:p>GENE_ASSOCIATION:  BP1001 </html:p>
          <html:p>PROTEIN_CLASS: 2.7.2.3</html:p>
          <html:p>KEGG_RID: R01512</html:p>
        </notes>
        <listOfReactants>
          <speciesReference species="cpd00002_c" stoichiometry="1"/>
          <speciesReference species="cpd00067_c" stoichiometry="1"/>
          <speciesReference species="cpd00169_c" stoichiometry="1"/>
        </listOfReactants>
        <listOfProducts>
          <speciesReference species="cpd00008_c" stoichiometry="1"/>
          <speciesReference species="cpd00203_c" stoichiometry="1"/>
        </listOfProducts>
        <kineticLaw>
          <math xmlns="http://www.w3.org/1998/Math/MathML">
            <ci> FLUX_VALUE </ci>
          </math>
          <listOfParameters>
            <parameter id="LOWER_BOUND" value="-10000"/>
            <parameter id="UPPER_BOUND" value="10000"/>
            <parameter id="OBJECTIVE_COEFFICIENT" value="0"/>
            <parameter id="FLUX_VALUE" value="48.6313221291584"/>
          </listOfParameters>
        </kineticLaw>
      </reaction>
      <reaction id="rxn00095" name="P1,P4-Bis(5&apos;-nucleosyl)-tetraphosphate nucleotidebisphosphohydrolase" reversible="false">
        <notes>
          <html:p>PEG_ASSOCIATION:  peg.278 </html:p>
          <html:p>GENE_ASSOCIATION:  BP0324 </html:p>
          <html:p>PROTEIN_CLASS: 3.6.1.41</html:p>
          <html:p>KEGG_RID: R00125</html:p>
          <html:p>blocked: True</html:p>
        </notes>
        <listOfReactants>
          <speciesReference species="cpd00001_c" stoichiometry="1"/>
          <speciesReference species="cpd00924_c" stoichiometry="1"/>
        </listOfReactants>
        <listOfProducts>
[truncated: 1,149,629 more chars]
