# Supplementary material for: A curated genome-scale metabolic model of Bordetella pertussis metabolism
Source: PLoS Comput Biol. 2017 Jul 17;13(7):e1005639. doi: 10.1371/journal.pcbi.1005639 (PMC5553986; doi:10.1371/journal.pcbi.1005639)
Supplement: S1 Table — (TXT) [file pcbi.1005639.s007.txt]

Model reaction	Corrected KEGG association
Rcure002	R04210
Rcure003	R07459,R07400,R10247
Rcure004	R09977
Rcure005	R03223
Rcure008	R00421
Rcure009	R08706
Rcure016	R07463
Rcure020	R00081
rxn00775	R01054
rxn01924	R02661
rxn02005	R02780,R02628
rxn02268	R03172
rxn02270	R03172
rxn02792	R03970
rxn05229	R04209
rxn05247	R00390
rxn05248	R00390
rxn05249	R00390
rxn05250	R01280
rxn05251	R00390
rxn05252	R00390
rxn05359	R04355
rxn05732	R00468
rxn08083	R09381
rxn08084	R09381
rxn08085	R09381
rxn08086	R09381
rxn08087	R09381
rxn08088	R09381
rxn08089	R09381
rxn08180	R01078
rxn08291	R05861
rxn08306	R01799
rxn08307	R01799
rxn08308	R01799
rxn08309	R01799
rxn08310	R01799
rxn08311	R01799
rxn08312	R01799
rxn08335	R01867
rxn08336	R01867
rxn08527	R00412
rxn08528	R00412
rxn08547	R09380
rxn08548	R09380
rxn08549	R09380
rxn08550	R09380
rxn08551	R09380
rxn08552	R09380
rxn08556	R00846
rxn08557	R00846
rxn08558	R00846
rxn08655	R00475
rxn08656	R00475
rxn08657	R00475
rxn08783	R00198
rxn08792	R00196
rxn08793	R00196
rxn08971	R02163
rxn08975	R02163
rxn08976	R02163
rxn09101	R02029
rxn09102	R02029
rxn09103	R02029
rxn09104	R02029
rxn09105	R02029
rxn09106	R02029
rxn09107	R02029
rxn09108	R01801
rxn09109	R01801
rxn09110	R01801
rxn09111	R01801
rxn09112	R01801
rxn09113	R01801
rxn09114	R01801
rxn09130	R02054
rxn09131	R02054
rxn09132	R02054
rxn09133	R02054
rxn09134	R02054
rxn09135	R02054
rxn09136	R02054
rxn09151	R02053
rxn09152	R02053
rxn09153	R02053
rxn09154	R02053
rxn09155	R02053
rxn09156	R02053
rxn09157	R02053
rxn09188	R01253
rxn09205	R01800
rxn09206	R01800
rxn09207	R01800
rxn09208	R01800
rxn09209	R01800
rxn09210	R01800
rxn09211	R01800
rxn09272	R00412
rxn09448	R00390
rxn09449	R00390
rxn09450	R00390
rxn09997	R03472
rxn10010	R04751
rxn10011	R03777
rxn10012	R04754
rxn10013	R03857
rxn10014	R03990
rxn10042	R00086 
rxn10114	R03146
rxn10122	R02163
rxn10202	R00851
rxn10203	R00851
rxn10204	R00851
rxn10205	R00851
rxn10206	R00851
rxn10207	R00851
rxn10208	R00851
rxn10209	R00851
rxn10210	R00851
rxn10211	R09381
rxn10212	R09381
rxn10213	R09381
rxn10214	R09381
rxn10215	R09381
rxn10216	R09381
rxn10217	R09381
rxn10218	R09381
rxn10219	R09381
rxn10220	R01799
rxn10221	R01799
rxn10222	R01799
rxn10223	R01799
rxn10224	R01799
rxn10225	R01799
rxn10226	R01800
rxn10227	R01800
rxn10228	R01800
rxn10229	R01800
rxn10230	R01800
rxn10231	R01800
rxn10253	R02240
rxn10254	R02240
rxn10255	R02240
rxn10256	R02240
rxn10257	R02240
rxn10258	R02240
rxn10259	R01801
rxn10260	R01801
rxn10261	R01801
rxn10262	R01801
rxn10263	R01801
rxn10264	R01801
rxn10265	R02029
rxn10266	R02029
rxn10267	R02029
rxn10268	R02029
rxn10269	R02029
rxn10270	R02029
rxn10334	R07390
rxn10335	R07390
rxn10336	R07390
rxn10337	R07390
rxn10338	R07390
rxn10339	R07390
rxn10340	R07390
rxn10341	R07390
rxn10342	R07390
rxn10806	R09492
rxn11944	R10404
rxn12224	R04989
