# Supplementary material for: A curated genome-scale metabolic model of Bordetella pertussis metabolism
Source: PLoS Comput Biol. 2017 Jul 17;13(7):e1005639. doi: 10.1371/journal.pcbi.1005639 (PMC5553986; doi:10.1371/journal.pcbi.1005639)
Supplement: S3 Table — (TXT) [file pcbi.1005639.s009.txt]

Reaction ID
Reaction
Direction allowed
rxn10122
NADH dehydrogenase (ubiquinone-8  3.5 protons)
Backwards only
rxn08971
NADH dehydrogenase (menaquinone-8  0 protons)
Forwards only
rxn08975
NADH dehydrogenase (ubiquinone-8 )
Forwards only
rxn08976
NADH dehydrogenase (demethylmenaquinone-8  0 protons)
Forwards only
rcure021
succinate:ubiquinone oxidoreductase
Forwards only
rxn08527
fumarate reductase
Forwards only
rxn08528
fumarate reductase
Forwards only
rxn08558
glycerol-3-phosphate dehydrogenase (demethylmenaquinone-8)
Forwards only
rxn08655
Glycolate oxidase
Forwards only
rxn08783
D-lactate dehydrogenase
Forwards only
rxn08792
L-Lactate dehydrogenase (ubiquinone)
Forwards only
rxn09272
succinate dehydrogenase
Forwards only
rxn12500
tricarballylate dehydrogenase
Forwards only
