# Supplementary material for: A curated genome-scale metabolic model of Bordetella pertussis metabolism
Source: PLoS Comput Biol. 2017 Jul 17;13(7):e1005639. doi: 10.1371/journal.pcbi.1005639 (PMC5553986; doi:10.1371/journal.pcbi.1005639)
Supplement: S4 Table — (TXT) [file pcbi.1005639.s010.txt]

  
Ambiguous gene
Associated reaction
Multigene complex?*
Comment
BP0035
Rxn02160
L-Histidinol-phosphate phosphohydrolase
No

BP0103
Rxn00849
D-Alanine2-oxoglutarate aminotransferase

BP0769 or BP0103 associated with this rxn
BP0492 BP2051 BP3608 BP3639
Rxn13782
Protein biosynthesis
Yes

BP0841
Rxn10122
NADH dehydrogenase (ubiquinone-8  3.5 protons)
Yes

BP1126
rxn01241
DihydrolipoamideNAD+ oxidoreductase

BP1729 or BP0618 or BP0995 or BP1126 associated with this rxn
BP1264
rxn13783
DNA replication
Yes

BP3151
rxn08040
UDP-N-acetylglucosamineundecaprenylphosphate N-acetylglucosamine -1-phosphate transferase

Blocked reaction
BP3773
rxn03175
N-(5'-phospho-D-ribosylformimino)-5-amino-1- (5''-phospho-D-ribosyl)-4-imidazolecarboxamide ketol-isomerase


Supplemental Table S4.
Ambiguously essential genes that appear in the model.
*The gene product is comprises part of a multi-protein complex/pathway that involves other essential genes.
