# Supplementary material for: A curated genome-scale metabolic model of Bordetella pertussis metabolism
Source: PLoS Comput Biol. 2017 Jul 17;13(7):e1005639. doi: 10.1371/journal.pcbi.1005639 (PMC5553986; doi:10.1371/journal.pcbi.1005639)
Supplement: S6 Table — (TXT) [file pcbi.1005639.s012.txt]

Supplemental Table S5. Reactions for which gene associations were amended based on essential gene data.

Reaction No.	Gene assigned
rxn00802	BP2702
rxn00834	BP2625
rxn01069	BP2783
rxn01106	BP0607
rxn01644	BP1570
rxn02484	BP3598
rxn03108	BP3598
rxn05289	BP2474
rxn05337	BP2441
rxn05338	BP2441
rxn05339	BP2441
rxn05340	BP2441
rxn05341	BP2441
rxn05342	BP2441
rxn05360	BP2441
rxn05364	BP2441
rxn05368	BP2441
rxn05372	BP2441
rxn05376	BP2441
rxn05380	BP2441
rxn05385	BP2441
rxn05389	BP2441
rxn05393	BP2441
rxn05397	BP2441
rxn05401	BP2441
rxn05405	BP2441
